# Supplementary material for: Quantitative data on plant macrofossil distribution in the holocene sediment cores of mires in the Kaliningrad region, Russian Federation (South-Eastern Baltic)
Source: Data Brief. 2019 Jun 19;25:104138. doi: 10.1016/j.dib.2019.104138 (PMC6614107; doi:10.1016/j.dib.2019.104138)
Supplement: Supplementary file 2 [file mmc2.xls]

## Sheet: Svinoe (a)
Sediment core SW-Gams-B (N 54.964278°, E 20.517444°): percentage (%) of plant macro-remnants referred to 32 plant taxa recorded in 20 peat samples
		Species
Samples, depth in core (cm)	Decomposition grade, %	Drepanocladus sp.	Calliergon sp.	Phragmites australis	Carex lasiocarpa	Carex rostrata	Carex cinerea	Carex caespitosa	Carex limosa	Menyanthes trifoliata	Alnus glutinosa (bark)	Betula sp. (bark)	Polytrichum strictum	Comarum palustre	Pinus sylvestris (bark)	Fruticules (dwarf shrubs)	Eriophorum vaginatum	Scheuchzeria palustris	Sphagnum fuscum	Sphagnum balticum	Sphagnum tenellum	Sphagnum cuspidatum	Sphagnum angustifolium	Sphagnum majus	Sphagnum magellanicum	Sphagnum nemoreum	Sphagnum rubellum	Sphagnum capillifolium	Sphagnum papillosum	Sphagnum palustre	Sphagnum squarrosum	Baeothryon cespitosum	Aulacomnium palustre	Tomenthypnum nitens	Aquatic plants		Samples, depth in core (cm)	Radiocarbon dates (14C). Interval of the calibrated age for 1 sigma, сal.BP
10	30	0	0	0	0	0	0	0	0	0	0	0	0	0	+	10	30	+	5	5	5	+	+	+	0	0	35	+	0	0	0	10	0	0	0		120	664 - 796
30	20	0	0	0	0	0	0	0	0	0	0	0	0	0	0	5	15	5	+	8	7	5	+	5	+	15	35	0	0	0	0	0	0	0	0		250	1814 - 1952
60	25	0	0	0	0	0	0	0	0	0	0	0	0	0	0	5	25	+	15	3	2	0	0	0	0	15	35	0	0	0	0	0	0	0	0		565	5596 - 5748
92	15	0	0	0	0	0	0	0	0	0	0	0	0	0	0	+	10	0	50	0	0	0	0	0	0	10	30	0	0	0	0	0	0	0	0		890	7264 - 7341
145	25	0	0	0	0	0	0	0	0	0	0	0	0	0	0	+	55	0	10	+	0	0	+	0	0	5	30	0	0	0	0	0	0	0	0
198	15	0	0	0	0	0	0	0	0	0	0	0	0	0	0	+	15	0	5	+	0	+	0	0	0	15	65	0	0	0	0	0	0	0	0
230	20	0	0	0	0	0	0	0	0	0	0	0	0	0	0	5	15	0	+	0	0	+	0	0	0	45	35	0	0	0	0	0	0	0	0
265	35	0	0	0	0	0	0	0	0	0	0	0	0	0	0	5	25	0	+	5	10	40	+	0	0	5	10	0	0	0	0	0	0	0	0
290	35	0	0	0	0	0	0	0	0	0	0	0	0	0	0	+	60	0	+	+	5	15	0	0	0	3	17	0	0	0	0	0	0	0	0
315	40	0	0	0	0	0	0	0	0	0	0	0	0	0	0	10	50	0	+	2	2	0	1	0	0	5	30	0	0	0	0	0	0	0	0
345	30	0	0	0	0	0	0	0	0	0	0	0	0	0	0	+	60	0	5	7	5	3	+	0	0	15	5	0	0	0	0	0	0	0	0
378	30	0	0	0	0	0	0	0	0	0	0	0	0	0	0	5	30	+	5	3	2	3	2	0	0	35	15	0	0	0	0	0	+	0	0
405	25	0	0	0	+	0	0	0	+	+	0	0	0	0	0	+	5	25	+	0	0	65	0	0	0	0	+	0	5	0	0	0	0	0	0
422	40	0	0	0	0	0	0	0	0	+	0	0	0	0	0	5	65	5	7	5	0	10	0	0	0	+	3	0	0	0	0	0	+	0	0
458	25	0	0	0	0	0	0	0	0	0	0	0	0	0	0	15	25	0	55	1	0	+	0	0	0	2	2	0	0	0	0	0	0	0	0
502	25	0	0	1	3	0	0	0	0	1	0	0	5	0	0	5	5	+	65	0	0	+	0	0	0	0	5	0	0	5	0	0	2	3	0
540	30	+	5	+	10	+	0	+	5	10	3	2	0	5	0	+	+	35	3	0	0	0	0	0	0	0	2	0	0	0	15	0	0	0	5
595	30	+	0	75	+	15	+	0	0	0	0	5	0	0	0	+	0	0	0	0	0	0	0	0	0	0	0	0	0	0	0	0	0	0	5
675	30	5	0	75	5	5	+	0	0	0	5	0	0	0	0	0	0	0	0	0	0	0	0	0	0	0	0	0	0	0	0	0	0	0	5
750	30	0	+	80	2	3	0	0	0	0	10	0	0	0	0	0	+	0	0	0	0	0	0	0	0	0	0	0	0	0	0	0	0	0	5
+ – less than 1%
Sediment core SW-2003 (N 54.96054°, E 20.52077°): percentage (%) of plant macro-remnants referred to 26 plant taxa recorded in 19 peat samples
		Species
Samples, depth in core (cm)	Decomposition grade, %	Phragmites australis	Carex lasiocarpa	Carex rostrata	Carex limosa	Menyanthes trifoliata	Alnus glutinosa (bark)	Polytrichum strictum	Comarum palustre	Fruticules (dwarf shrubs)	Eriophorum vaginatum	Scheuchzeria palustris	Sphagnum fuscum	Sphagnum balticum	Sphagnum tenellum	Sphagnum cuspidatum	Sphagnum angustifolium	Sphagnum teres	Sphagnum squarrosum	Sphagnum nemoreum	Sphagnum rubellum	Sphagnum imbricatum	Baeothryon cespitosum	Aulacomnium palustre	Tomenthypnum nitens	Dicranum sp.	Pohlia sp.	Typha sp.
10	15	0	0	0	0	0	0	0	0	5	10	0	5	5	5	0	0	0	0	15	50	0	5	0	0	0	0	0
30	20	0	0	0	0	0	0	0	0	5	15	+	+	5	25	+	0	0	0	15	35	0	0	0	0	0	0	0
50	20	0	+	0	0	0	0	0	0	+	10	5	0	10	20	+	+	0	0	10	40	0	5	0	0	0	0	0
70	15	0	0	0	0	0	0	0	0	+	5	+	0	15	15	5	0	0	0	20	40	0	+	0	0	0	0	0
100	15	0	0	0	0	0	0	0	0	1	10	3	+	10	25	0	+	0	0	25	25	0	1	0	0	0	0	0
150	15	0	0	0	0	0	0	0	0	3	5	+	0	47	+	0	0	0	0	10	35	0	0	0	0	0	0	0
190	15	0	0	0	0	0	0	0	0	+	10	0	0	+	0	0	0	0	0	10	80	0	0	0	0	0	0	0
210	20	0	0	0	0	0	0	0	0	+	20	0	0	+	+	+	0	0	0	10	70	0	0	0	0	0	0	0
240	25	0	0	0	0	0	0	0	0	20	15	0	+	0	+	0	0	0	0	10	55	0	0	0	0	0	0	0
270	30	0	0	0	0	0	0	0	0	5	30	0	+	0	+	0	+	0	0	30	35	0	0	0	0	0	0	0
295	30	0	0	0	0	0	0	0	0	5	25	0	0	0	25	30	0	0	0	7	8	0	0	0	0	0	0	0
325	35	0	0	0	0	0	0	0	0	5	70	0	+	+	5	10	0	0	0	7	3	0	0	0	0	0	0	0
360	40	0	0	0	0	0	0	0	0	5	75	0	3	+	5	5	+	0	0	0	5	2	0	0	0	0	0	0
405	35	0	0	0	0	0	0	0	0	5	65	0	20	+	+	0	0	0	0	5	+	5	0	0	0	0	0	0
450	35	0	0	0	0	0	0	0	0	5	50	0	+	0	0	0	0	0	0	25	5	5	0	5	0	5	+	0
500	35	0	0	0	0	0	0	0	0	+	50	0	+	5	+	0	0	0	0	5	5	35	0	+	0	0	0	0
555	30	0	+	0	0	0	0	10	0	10	20	+	40	5	5	0	+	0	0	+	0	5	0	5	0	0	0	0
640	30	7	35	+	+	30	5	+	3	+	+	+	0	0	0	0	0	7	8	0	0	0	0	0	5	0	0	+
+ – less than 1%

## Sheet: Kozye (b)
Sediment core Kz-C (N 55.25234°, E 21.40882°): percentage (%) of plant macro-remnants referred to 21 plant taxa recorded in 53 peat samples
		Species
Samples, depth in core (cm)	Decomposition grade, %	Drepanocladus sp.	Phragmites australis	Carex lasiocarpa	Carex rostrata	Carex caespitosa	Carex limosa	Menyanthes trifoliata	Alnus glutinosa (bark)	Betula sp. (bark)	Comarum palustre	Pinus sylvestris (bark)	Eriophorum vaginatum	Scheuchzeria palustris	Sphagnum fuscum	Sphagnum balticum	Sphagnum tenellum	Sphagnum cuspidatum	Sphagnum angustifolium	Sphagnum magellanicum	Sphagnum rubellum	Baeothryon cespitosum		Samples, depth in core (cm)	Radiocarbon dates (14C). Interval of the calibrated age for 1 sigma, сal.BP
5	1	0	0	0	0	0	0	0	0	0	0	0	1	0	0	0	0	0	2	30	64	3		130	733 - 834
10	1	0	0	0	0	0	0	0	0	0	0	0	0	6	0	1	0	0	5	85	0	3		443	2710 - 2851
25	1	0	0	0	0	0	0	0	0	0	0	0	0	2	0	1	0	35	8	53	1	0		510	3971 - 4155
40	1	0	0	0	0	0	0	0	0	0	0	0	1	5	0	0	0	30	5	59	0	0		615	7435 - 7520
50	1	0	0	0	0	0	0	0	0	0	0	0	0	5	0	0	0	40	10	45	0	0		663	9269 - 9468
60	1	0	0	0	0	0	0	0	0	0	0	0	0	0	0	0	0	30	10	60	0	0		692	9609 - 9903
75	1	0	0	0	0	0	0	0	0	0	0	0	0	2	0	0	0	6	4	88	0	0
90	1	0	0	0	0	0	0	0	0	0	0	0	0	10	0	0	0	70	10	10	0	0
110	1	0	0	0	0	0	0	0	0	0	0	0	0	10	1	68	0	0	20	1	0	0
125	1	0	0	0	0	0	0	0	0	0	0	0	0	10	3	55	0	0	30	2	0	0
140	1	0	0	0	0	0	0	0	0	0	0	0	1	0	84	10	0	0	0	5	0	0
160	1	0	0	0	0	0	0	0	0	0	0	0	10	0	58	30	0	0	0	1	1	0
180	1	0	0	0	0	0	0	0	0	0	0	0	5	0	90	5	0	0	0	0	0	0
195	1	0	0	0	0	0	0	0	0	0	0	0	3	0	94	2	0	0	0	1	0	0
210	1	0	0	0	0	0	0	0	0	0	0	0	0	0	97	1	1	0	0	1	0	0
225	1	0	0	0	0	0	0	0	0	0	0	0	3	0	96	1	0	0	0	0	0	0
240	1	0	0	0	0	0	0	0	0	0	0	0	2	0	97	1	0	0	0	0	0	0
255	1	0	0	0	0	0	0	0	0	0	0	0	1	0	98	1	0	0	0	0	0	0
270	1	0	0	0	0	0	0	0	0	0	0	0	3	0	96	1	0	0	0	0	0	0
285	1	0	0	0	0	0	0	0	0	0	0	0	2	0	98	0	0	0	0	0	0	0
305	1	0	0	0	0	0	0	0	0	0	0	0	1	0	98	1	0	0	0	0	0	0
320	2	0	0	0	0	0	0	0	0	0	0	0	2	0	97	0	1	0	0	0	0	0
335	3	0	0	0	0	0	0	0	0	0	0	0	4	0	93	0	3	0	0	0	0	0
345	7	0	0	0	0	0	0	0	0	0	0	0	5	0	93	1	1	0	0	0	0	0
360	5	0	1	0	0	0	0	0	0	0	0	5	8	0	69	7	0	0	0	7	3	0
375	30	0	1	0	0	0	0	0	0	0	0	15	15	0	59	0	0	3	0	5	2	0
390	40	0	5	5	1	0	0	1	3	1	1	27	40	1	10	0	0	2	0	1	0	2
405	30	0	1	1	0	0	0	0	3	0	0	30	51	0	10	0	0	2	0	1	0	1
420	40	0	1	1	1	0	1	4	6	1	0	80	1	1	3	0	0	0	0	0	0	0
435	60	0	1	1	0	0	1	38	1	1	1	52	1	0	2	0	0	1	0	0	0	0
450	20	0	48	0	0	0	5	30	10	1	3	0	0	0	2	0	0	1	0	0	0	0
465	15	0	30	0	1	0	0	0	68	0	1	0	0	0	0	0	0	0	0	0	0	0
480	10	4	2	50	38	0	0	3	0	0	1	0	1	0	1	0	0	0	0	0	0	0
495	5	5	1	86	1	0	0	0	5	0	0	0	2	0	0	0	0	0	0	0	0	0
510	10	3	0	87	1	0	1	1	5	0	0	1	1	0	0	0	0	0	0	0	0	0
525	10	2	0	95	0	0	0	0	1	0	0	0	2	0	0	0	0	0	0	0	0	0
540	5	4	0	93	1	1	1	0	0	0	0	0	0	0	0	0	0	0	0	0	0	0
545	10	0	0	91	0	0	1	1	0	0	0	5	2	0	0	0	0	0	0	0	0	0
560	10	5	0	92	1	0	1	0	0	0	0	0	1	0	0	0	0	0	0	0	0	0
575	20	10	0	89	0	0	0	0	0	0	0	0	1	0	0	0	0	0	0	0	0	0
590	25	40	2	57	0	0	0	1	0	0	0	0	0	0	0	0	0	0	0	0	0	0
595	30	2	25	70	0	0	0	1	2	0	0	0	0	0	0	0	0	0	0	0	0	0
610	30	3	36	55	0	0	0	1	5	0	0	0	0	0	0	0	0	0	0	0	0	0
620	50	3	37	52	1	0	1	1	5	0	0	0	0	0	0	0	0	0	0	0	0	0
630	40	5	45	45	0	0	0	0	3	2	0	0	0	0	0	0	0	0	0	0	0	0
640	35	5	55	38	0	0	1	0	0	0	0	0	1	0	0	0	0	0	0	0	0	0
645	25	58	0	30	1	0	0	0	5	5	0	0	1	0	0	0	0	0	0	0	0	0
655	15	60	1	27	10	0	0	1	0	0	0	0	1	0	0	0	0	0	0	0	0	0
675	10	95	2	3	0	0	0	0	0	0	0	0	0	0	0	0	0	0	0	0	0	0
685	45	87	10	1	0	0	0	1	1	0	0	0	0	0	0	0	0	0	0	0	0	0
690	55	83	10	1	4	0	0	1	1	0	0	0	0	0	0	0	0	0	0	0	0	0
695	55	50	25	2	5	0	0	5	13	0	0	0	0	0	0	0	0	0	0	0	0	0
700	60	58	28	1	1	1	0	5	5	0	0	0	0	1	0	0	0	0	0	0	0	0
Sediment core Kz-A (N 55.251530°, E 21.414314°): percentage (%) of plant macro-remnants referred to 20 plant taxa recorded in 39 peat samples
		Species
Samples, depth in core (cm)	Decomposition grade, %	Drepanocladus sp.	Phragmites australis	Carex lasiocarpa	Carex rostrata	Carex limosa	Menyanthes trifoliata	Pinus sylvestris (bark)	Alnus glutinosa (bark)	Betula sp. (bark)	Wood of broad-leaved trees	Conifer wood	Comarum palustre	Eriophorum vaginatum	Sphagnum fuscum	Sphagnum balticum	Sphagnum tenellum	Sphagnum cuspidatum	Sphagnum angustifolium	Sphagnum magellanicum	Sphagnum rubellum	Sphagnum capillifolium	Sphagnum (stems)	Baeothryon cespitosum
5	8	0	0	0	0	0	0	0	0	0	0	0	0	2	2	0	0	93	0	0	0	0	3	0
20	5	0	0	0	0	0	0	0	0	0	0	0	0	3	83	2	0	6	0	2	0	0	4	0
35	2	0	0	0	0	0	0	0	0	0	0	0	0	4	86	1	0	3	0	1	1	0	4	0
50	2	0	0	0	0	0	0	0	0	0	0	0	0	2	82	2	0	5	0	4	0	0	5	0
65	2	0	0	0	0	0	0	0	0	0	0	0	0	2	87	1	0	4	0	4	0	0	2	0
80	5	0	0	0	0	0	0	0	0	0	0	0	0	4	80	1	0	8	0	2	0	1	4	0
95	5	0	0	0	0	0	0	0	0	0	0	0	0	2	72	0	0	20	0	2	0	1	3	0
110	3	0	0	0	0	0	0	0	0	0	0	0	0	2	89	5	0	0	0	0	0	1	3	0
125	5	0	0	0	0	0	0	0	0	0	0	0	0	2	93	3	0	0	0	0	0	1	1	0
140	7	0	0	0	0	0	0	0	0	0	0	0	0	1	93	0	0	2	0	0	0	0	4	0
155	8	0	0	0	0	0	0	0	0	0	0	0	0	2	92	0	0	2	0	1	0	0	3	0
170	7	0	0	0	0	0	0	0	0	0	0	0	0	0	94	0	0	1	0	0	2	0	3	0
185	5	0	0	0	0	0	0	0	0	0	0	0	0	1	92	0	1	0	2	0	2	0	2	0
200	8	0	0	0	0	0	0	0	0	0	0	0	0	0	97	0	0	1	0	0	0	0	2	0
215	10	0	0	0	0	0	0	0	0	0	0	0	0	2	95	0	0	1	0	0	0	0	2	0
230	10	0	0	0	0	0	0	0	0	0	0	0	0	2	75	0	0	20	0	1	0	1	1	0
245	10	0	0	0	0	0	0	0	0	0	0	0	0	3	70	2	0	21	0	1	0	0	3	0
260	13	0	0	0	0	0	0	2	0	0	0	0	0	2	90	1	0	2	0	0	0	0	3	0
275	15	0	0	0	0	0	0	1	0	0	0	0	0	6	77	2	0	2	0	4	0	0	8	0
290	15	0	0	2	0	0	0	2	0	0	0	1	0	1	88	1	0	2	0	1	0	0	2	0
305	20	0	0	5	0	0	1	3	1	0	0	1	1	5	72	0	0	0	0	2	1	0	7	1
310	15	0	0	3	0	1	0	20	0	5	0	69	0	2	0	0	0	0	0	0	0	0	0	0
320	15	0	0	5	0	1	0	8	1	25	0	55	0	5	0	0	0	0	0	0	0	0	0	0
335	15	0	4	10	2	0	1	6	1	0	0	70	1	5	0	0	0	0	0	0	0	0	0	0
350	18	0	2	4	1	0	1	7	1	0	0	74	1	8	1	0	0	0	0	0	0	0	0	0
365	20	1	0	15	1	0	1	12	0	0	0	70	0	0	0	0	0	0	0	0	0	0	0	0
380	20	1	0	10	2	0	1	15	0	0	0	70	1	0	0	0	0	0	0	0	0	0	0	0
395	25	0	5	90	4	0	1	0	0	0	0	0	0	0	0	0	0	0	0	0	0	0	0	0
410	30	3	4	88	4	0	1	0	0	0	0	0	0	0	0	0	0	0	0	0	0	0	0	0
425	25	0	0	94	2	0	0	1	0	0	0	0	0	2	0	0	0	0	0	0	0	0	0	1
440	20	1	0	90	5	0	0	1	0	0	0	0	0	2	0	0	0	0	0	0	0	0	0	1
455	20	30	2	64	2	0	0	1	0	0	0	0	0	0	0	0	0	0	0	0	0	0	0	1
470	25	33	2	60	3	0	0	1	0	0	0	0	0	0	0	0	0	0	0	0	0	0	0	1
485	20	0	2	78	20	0	0	0	0	0	0	0	0	0	0	0	0	0	0	0	0	0	0	0
495	25	0	2	93	4	0	1	0	0	0	0	0	0	0	0	0	0	0	0	0	0	0	0	0
505	40	2	55	40	2	0	1	0	0	0	0	0	0	0	0	0	0	0	0	0	0	0	0	0
510	43	2	54	40	3	0	1	0	0	0	0	0	0	0	0	0	0	0	0	0	0	0	0	0
520	50	75	20	2	1	0	0	0	0	0	2	0	0	0	0	0	0	0	0	0	0	0	0	0
530	50	70	20	3	2	0	0	0	0	0	5	0	0	0	0	0	0	0	0	0	0	0	0	0
Sediment core Kz-B (N 55.251535°, E 21.413765°): percentage (%) of plant macro-remnants referred to 22 plant taxa recorded in 46 peat samples
		Species
Samples, depth in core (cm)	Decomposition grade, %	Drepanocladus sp.	Phragmites australis	Carex lasiocarpa	Carex rostrata	Carex limosa	Menyanthes trifoliata	Pinus sylvestris (bark)	Alnus glutinosa (bark)	Betula sp. (bark)	Wood of broad-leaved trees	Conifer wood	Comarum palustre	Eriophorum vaginatum	Sphagnum fuscum	Sphagnum balticum	Sphagnum tenellum	Sphagnum cuspidatum	Sphagnum angustifolium	Sphagnum magellanicum	Sphagnum rubellum	Sphagnum capillifolium	Sphagnum nemoreum	Baeothryon cespitosum	Scheuchzeria palustris
5	1	0	0	0	0	0	0	0	0	0	0	0	0	1	5	35	0	0	0	59	0	0	0	0	0
15	1	0	0	0	0	0	0	0	0	0	0	0	0	2	15	1	1	0	1	80	0	0	0	0	0
30	3	0	0	0	0	0	0	0	0	0	0	0	0	3	2	0	0	20	0	44	30	0	0	0	1
45	3	0	0	0	0	0	0	0	0	0	0	0	0	0	0	0	0	79	0	1	20	0	0	0	0
60	3	0	0	0	0	0	0	0	0	0	0	0	0	10	0	64	0	2	0	20	1	0	0	0	3
75	5	0	0	0	0	0	0	0	0	0	0	0	0	5	0	80	0	10	0	5	0	0	0	0	0
90	5	0	0	0	0	0	0	0	0	0	0	0	0	4	74	0	0	2	0	0	20	0	0	0	0
105	5	0	0	0	0	0	0	0	0	0	0	0	0	3	69	0	1	1	1	0	25	0	0	0	0
120	2	0	0	0	0	0	0	0	0	0	0	0	0	1	50	0	0	0	10	0	39	0	0	0	0
135	3	0	0	0	0	0	0	0	0	0	0	0	0	0	62	5	0	1	1	1	30	0	0	0	0
150	5	0	0	0	0	0	0	0	0	0	0	0	0	1	87	0	0	0	1	1	10	0	0	0	0
165	5	0	0	0	0	0	0	0	0	0	0	0	0	1	96	0	0	0	1	0	1	1	0	0	0
180	5	0	0	0	0	0	0	0	0	0	0	0	0	0	98	0	0	0	1	1	0	0	0	0	0
195	5	0	0	0	0	0	0	0	0	0	0	0	0	0	54	0	0	0	0	0	14	32	0	0	0
210	5	0	0	0	0	0	0	0	0	0	0	0	0	5	65	0	0	0	0	0	0	30	0	0	0
225	3	0	0	0	0	0	0	0	0	0	0	0	0	3	49	1	0	0	0	7	20	0	20	0	0
240	5	0	0	0	0	0	0	0	0	0	0	0	0	5	55	0	0	0	3	5	10	22	0	0	0
255	5	0	0	0	0	0	0	0	0	0	0	0	0	1	73	0	0	0	0	4	9	13	0	0	0
270	5	0	0	0	0	0	0	0	0	0	0	0	0	12	85	0	0	0	0	2	0	1	0	0	0
285	5	0	0	0	0	0	0	2	0	0	0	0	0	10	80	4	0	0	0	4	0	0	0	0	0
300	8	0	0	0	0	0	0	9	0	0	0	0	0	5	76	0	0	0	1	6	0	3	0	0	0
315	10	0	0	0	0	0	0	46	0	3	0	1	2	36	6	0	0	0	0	3	0	1	0	1	1
330	10	0	0	1	0	1	1	16	1	5	0	7	4	53	4	0	0	0	0	3	0	2	0	1	1
345	10	0	0	2	1	0	2	14	2	0	0	10	6	50	7	0	0	0	0	3	0	0	0	1	2
360	10	0	1	15	1	0	0	10	2	0	0	49	2	15	4	0	0	0	0	0	0	0	0	1	0
365	15	0	1	6	1	0	1	34	1	2	0	44	1	5	3	0	0	0	0	0	0	0	0	0	1
380	10	0	1	0	0	0	3	16	0	1	0	61	5	3	3	0	0	0	0	2	0	0	0	3	2
395	15	0	10	0	0	0	1	1	5	0	75	0	3	2	1	0	0	0	0	0	0	0	0	1	1
410	10	0	15	0	10	0	1	0	9	0	63	0	0	0	1	0	0	0	0	0	0	0	0	0	1
415	20	4	0	66	14	0	1	0	0	0	15	0	0	0	0	0	0	0	0	0	0	0	0	0	0
430	10	1	15	78	4	0	1	0	0	0	0	0	0	0	0	0	0	0	0	0	0	0	0	0	1
445	15	2	19	70	7	0	1	0	0	0	0	0	0	0	0	0	0	0	0	0	0	0	0	0	1
460	10	1	5	68	10	7	5	0	0	0	3	0	1	0	0	0	0	0	0	0	0	0	0	0	0
475	15	2	10	65	12	2	7	0	0	0	0	0	2	0	0	0	0	0	0	0	0	0	0	0	0
490	10	6	6	64	10	5	1	0	0	0	0	0	8	0	0	0	0	0	0	0	0	0	0	0	0
495	15	9	10	62	10	0	6	0	0	0	0	0	0	0	0	0	0	0	0	0	0	0	0	0	3
510	15	10	15	67	3	0	3	0	0	0	0	0	0	0	0	0	0	0	0	0	0	0	0	0	2
515	20	2	20	67	1	0	6	0	1	0	0	0	0	0	0	0	0	0	0	0	0	0	0	0	3
530	20	24	9	57	0	0	10	0	0	0	0	0	0	0	0	0	0	0	0	0	0	0	0	0	0
540	20	5	11	60	0	0	1	4	1	0	17	0	1	0	0	0	0	0	0	0	0	0	0	0	0
550	25	14	20	44	0	0	0	1	0	0	20	0	1	0	0	0	0	0	0	0	0	0	0	0	0
565	30	15	60	20	0	0	1	1	0	0	2	0	1	0	0	0	0	0	0	0	0	0	0	0	0
580	20	50	20	20	0	0	0	0	2	0	8	0	0	0	0	0	0	0	0	0	0	0	0	0	0
585	40	55	35	8	0	0	0	0	0	0	0	0	2	0	0	0	0	0	0	0	0	0	0	0	0
595	60	65	25	4	0	0	2	0	0	0	0	0	3	0	0	0	0	0	0	0	0	0	0	0	1
600	60	63	23	3	3	0	3	0	1	0	2	0	2	0	0	0	0	0	0	0	0	0	0	0	0
Sediment core Kz-D (N 55.252279°, E 21.405798°): percentage (%) of plant macro-remnants referred to 21 plant taxa recorded in 37 peat samples
		Species
Samples, depth in core (cm)	Decomposition grade, %	Drepanocladus sp.	Phragmites australis	Carex lasiocarpa	Carex rostrata	Carex limosa	Menyanthes trifoliata	Pinus sylvestris (bark)	Alnus glutinosa (bark)	Betula sp. (bark)	Wood of broad-leaved trees	Conifer wood	Comarum palustre	Eriophorum vaginatum	Sphagnum fuscum	Sphagnum balticum	Sphagnum tenellum	Sphagnum cuspidatum	Sphagnum angustifolium	Sphagnum magellanicum	Sphagnum rubellum	Sphagnum capillifolium	Sphagnum (stems)	Baeothryon cespitosum	Scheuchzeria palustris
10	2	0	0	0	0	0	0	0	0	0	0	0	0	2	0	0	0	0	2	52	40	0	2	0	2
20	2	0	0	0	0	0	0	0	0	0	0	0	0	2	1	60	0	0	20	1	1	0	10	0	5
30	1	0	0	0	0	0	0	0	0	0	0	0	0	1	0	55	0	0	31	1	0	0	7	0	5
40	3	0	0	0	0	0	0	0	0	0	0	0	0	20	48	25	0	0	1	1	0	0	4	0	1
45	2	0	0	0	0	0	0	0	0	0	0	0	0	15	53	25	0	0	1	1	0	0	4	0	1
60	3	0	0	0	0	0	0	0	0	0	0	0	0	1	97	0	1	0	0	0	0	0	1	0	0
75	3	0	0	0	0	0	0	0	0	0	0	0	0	0	96	0	1	0	0	1	1	0	1	0	0
90	5	0	0	0	0	0	0	0	0	0	0	0	0	0	95	1	1	0	0	1	1	0	1	0	0
110	5	0	0	0	0	0	0	0	0	0	0	0	0	1	96	0	1	0	0	0	0	0	2	0	0
125	5	0	0	0	0	0	0	0	0	0	0	0	0	0	97	1	0	0	0	1	1	0	0	0	0
140	4	0	0	0	0	0	0	0	0	0	0	0	0	0	94	1	1	1	0	1	1	0	1	0	0
155	5	0	0	0	0	0	0	0	0	0	0	0	0	1	94	0	0	0	0	1	1	0	3	0	0
170	3	0	0	0	0	0	0	0	0	0	0	0	0	3	95	0	0	0	0	1	1	0	0	0	0
185	5	0	0	0	0	0	0	0	0	0	0	0	0	1	97	0	0	0	0	0	0	1	1	0	0
200	5	0	0	0	0	0	0	0	0	0	0	0	0	1	99	0	0	0	0	0	0	0	0	0	0
215	5	0	0	0	0	0	0	0	0	0	0	0	0	1	97	0	0	0	0	0	0	1	1	0	0
230	5	0	0	0	0	0	0	0	0	0	0	0	0	1	96	0	0	0	0	1	0	1	1	0	0
245	10	0	0	0	0	0	0	0	0	0	0	0	0	0	95	0	0	1	0	2	0	1	1	0	0
260	10	0	0	0	0	0	0	0	0	0	0	0	0	3	88	4	1	0	0	2	0	0	2	0	0
275	3	0	0	0	0	0	0	0	0	0	0	0	0	0	96	2	0	0	0	1	0	0	1	0	0
290	5	0	0	0	0	0	0	0	0	0	0	0	0	0	98	0	0	0	0	0	0	0	2	0	0
305	5	0	0	0	0	0	0	0	0	0	0	0	0	0	96	0	0	0	0	2	0	0	2	0	0
320	5	0	0	0	0	0	0	0	0	0	0	0	0	1	95	0	0	0	0	1	0	0	3	0	0
335	5	0	0	0	0	0	0	1	0	0	0	0	0	2	94	0	0	0	0	0	0	0	3	0	0
350	8	0	0	0	0	0	0	1	0	0	0	0	0	1	95	0	0	0	0	1	0	0	2	0	0
365	10	0	1	7	0	0	0	24	1	1	0	3	0	50	4	0	0	1	0	1	0	0	0	3	4
380	15	0	2	5	2	0	0	57	0	0	0	10	0	20	3	0	0	0	0	0	0	0	0	1	0
395	15	0	1	1	1	0	2	23	3	1	0	65	1	1	1	0	0	0	0	0	0	0	0	0	0
410	15	0	14	17	10	0	0	20	3	1	0	30	4	1	0	0	0	0	0	0	0	0	0	0	0
425	20	0	25	45	13	0	0	1	0	1	0	10	5	0	0	0	0	0	0	0	0	0	0	0	0
440	20	11	4	50	9	0	0	14	0	2	0	10	0	0	0	0	0	0	0	0	0	0	0	0	0
455	30	0	18	60	8	0	0	0	3	1	10	0	0	0	0	0	0	0	0	0	0	0	0	0	0
470	20	0	23	67	3	0	0	1	4	1	1	0	0	0	0	0	0	0	0	0	0	0	0	0	0
485	40	0	30	55	5	0	0	1	3	2	4	0	0	0	0	0	0	0	0	0	0	0	0	0	0
495	50	0	49	39	0	0	0	1	3	3	5	0	0	0	0	0	0	0	0	0	0	0	0	0	0
510	50	0	56	30	0	1	0	1	3	4	5	0	0	0	0	0	0	0	0	0	0	0	0	0	0
515	60	0	60	37	0	0	0	0	1	1	1	0	0	0	0	0	0	0	0	0	0	0	0	0	0
Sediment core Kz-E (N 55.252597°, E 21.399966°): percentage (%) of plant macro-remnants referred to 13 plant taxa recorded in 22 peat samples
		Species
Samples, depth in core (cm)	Decomposition grade, %	Carex lasiocarpa	Pinus sylvestris (bark)	Alnus glutinosa (bark)	Conifer wood	Eriophorum vaginatum	Sphagnum fuscum	Sphagnum balticum	Sphagnum tenellum	Sphagnum cuspidatum	Sphagnum angustifolium	Sphagnum magellanicum	Sphagnum rubellum	Sphagnum capillifolium	Sphagnum (stems)	Scheuchzeria palustris
10	5	0	0	0	0	1	0	1	0	35	2	59	0	0	2	0
20	5	0	0	0	0	1	0	1	0	31	6	55	0	0	4	2
30	5	0	0	0	0	3	0	0	0	30	8	54	1	0	3	1
45	5	0	0	0	0	3	0	0	0	30	8	53	1	0	5	0
60	5	0	0	0	0	2	22	0	0	0	0	1	70	2	3	0
75	5	0	0	0	0	1	34	0	2	0	0	0	60	0	3	0
90	8	0	0	0	0	2	50	0	0	0	0	0	35	12	1	0
110	10	0	0	0	0	0	92	0	0	0	0	0	0	7	1	0
125	10	0	0	0	0	5	84	0	0	0	0	5	0	5	1	0
140	13	0	0	0	0	3	84	0	0	0	0	5	0	6	2	0
155	15	0	0	0	0	1	88	0	0	0	0	3	2	5	1	0
170	18	0	0	0	0	1	93	0	2	1	0	0	1	0	2	0
185	15	0	0	0	0	1	96	0	0	1	0	0	0	1	1	0
200	15	0	0	0	0	1	96	0	1	0	0	1	0	0	1	0
210	20	0	0	0	0	0	88	0	5	1	0	5	0	0	1	0
225	20	0	0	0	0	1	95	0	0	1	0	1	0	0	2	0
240	15	0	0	0	0	1	94	0	1	1	0	2	0	0	1	0
255	20	0	0	0	0	1	93	0	1	3	0	1	0	0	1	0
270	20	0	0	0	0	5	84	0	1	1	2	2	0	0	3	2
275	20	0	0	0	0	1	92	0	1	2	0	2	0	0	1	1
280	25	0	2	0	30	28	10	0	0	5	0	5	0	0	0	20
285	35	1	10	1	40	35	5	0	0	0	0	3	0	0	0	5
Sediment core Kz-F (N 55.252132°, E 21.394767°): percentage (%) of plant macro-remnants referred to 17 plant taxa recorded in 22 peat samples
		Species
Samples, depth in core (cm)	Decomposition grade, %	Phragmites australis	Carex lasiocarpa	Menyanthes trifoliata	Pinus sylvestris (bark)	Alnus glutinosa (bark)	Betula sp. (bark)	Conifer wood	Eriophorum vaginatum	Sphagnum fuscum	Sphagnum balticum	Sphagnum tenellum	Sphagnum cuspidatum	Sphagnum angustifolium	Sphagnum magellanicum	Sphagnum rubellum	Sphagnum capillifolium	Sphagnum (stems)	Baeothryon cespitosum	Scheuchzeria palustris	Sand		Samples, depth in core (cm)	Radiocarbon dates (14C). Interval of the calibrated age for 1 sigma, сal.BP
10	5	0	0	0	0	0	0	0	9	0	22	0	0	0	43	11	0	0	0	15	0		345	3892 - 4007
20	3	0	0	0	0	0	0	0	7	3	34	0	2	0	40	0	0	0	0	14	0
35	5	0	0	0	0	0	0	0	5	25	3	0	0	11	0	40	0	9	0	7	0
50	5	0	0	0	0	0	0	0	3	36	0	0	0	18	0	30	0	8	0	5	0
60	8	0	0	0	0	0	0	0	0	36	1	0	0	0	10	15	21	12	0	5	0
75	10	0	0	0	0	0	0	0	1	41	0	0	3	1	22	20	0	12	0	0	0
90	10	0	0	0	0	0	0	0	0	35	0	0	0	23	18	14	0	10	0	0	0
105	10	0	0	0	0	0	0	0	1	70	0	10	0	18	0	0	0	1	0	0	0
120	15	0	0	0	0	0	0	0	1	44	0	25	0	16	0	0	0	14	0	0	0
135	18	0	0	0	0	0	0	0	1	67	0	20	3	1	0	0	0	8	0	0	0
155	15	0	0	0	0	0	0	0	10	46	0	25	0	5	0	0	0	14	0	0	0
170	15	0	0	0	0	0	0	0	1	59	4	25	0	0	0	1	0	10	0	0	0
185	10	0	0	0	0	0	0	0	0	50	10	20	0	0	5	0	5	10	0	0	0
205	15	0	0	0	0	0	0	0	0	94	2	1	0	0	0	0	0	3	0	0	0
220	15	0	0	0	0	0	0	0	0	97	0	0	1	0	0	0	0	2	0	0	0
235	10	0	0	0	0	0	0	0	1	93	1	3	0	0	1	0	0	1	0	0	0
250	13	0	0	0	0	0	0	0	3	92	0	0	1	0	0	2	0	2	0	0	0
255	15	0	0	0	14	0	0	7	25	50	0	1	0	0	3	0	0	0	0	0	0
270	15	0	15	5	10	0	1	25	20	15	1	0	3	0	5	0	0	0	0	0	0
285	18	10	18	8	8	0	0	30	9	10	0	0	1	0	1	0	0	0	0	5	0
290	35	19	11	11	10	0	0	40	0	1	0	0	0	0	0	0	0	0	1	1	6
300	35	14	3	20	3	1	0	40	0	0	0	0	0	0	0	0	0	0	0	0	19
Sediment core Kz-G (N 55.251971°, E 21.386743°): percentage (%) of plant macro-remnants referred to 10 plant taxa recorded in 15 peat samples
		Species
Samples, depth in core (cm)	Decomposition grade, %	Eriophorum vaginatum	Sphagnum fuscum	Sphagnum balticum	Sphagnum tenellum	Sphagnum cuspidatum	Sphagnum angustifolium	Sphagnum magellanicum	Sphagnum rubellum	Sphagnum capillifolium	Sphagnum (stems)	Scheuchzeria palustris
10	5	0	0	26	0	0	0	11	40	0	9	14
20	5	1	9	25	0	0	0	15	43	0	0	7
35	10	0	37	0	0	0	12	23	11	16	0	1
50	10	0	49	0	0	0	0	30	20	0	1	0
60	10	1	46	24	0	9	0	14	0	0	6	0
75	15	1	43	0	0	0	18	0	30	1	6	1
90	10	1	51	0	0	0	11	14	20	0	3	0
105	15	1	56	0	3	0	3	0	29	0	8	0
120	15	1	43	0	0	3	15	3	24	0	10	1
135	15	0	76	0	0	0	0	0	20	1	3	0
150	10	0	86	0	0	1	0	0	10	0	3	0
165	15	0	96	0	0	0	0	0	1	0	3	0
180	20	1	93	0	0	1	0	0	1	0	4	0
195	25	1	96	0	0	0	0	0	0	0	2	1
210	20	1	93	0	0	0	0	1	0	0	3	2
Sediment core Kz-H (N 55.252016°, E 21.382129°): percentage (%) of plant macro-remnants referred to 17 plant taxa recorded in 32 peat samples
		Species
Samples, depth in core (cm)	Decomposition grade, %	Phragmites australis	Carex lasiocarpa	Carex rostrata	Carex limosa	Menyanthes trifoliata	Pinus sylvestris (bark)	Alnus glutinosa (bark)	Betula sp. (bark)	Wood of broad-leaved trees	Eriophorum vaginatum	Sphagnum fuscum	Sphagnum balticum	Sphagnum cuspidatum	Sphagnum magellanicum	Sphagnum rubellum	Sphagnum capillifolium	Sphagnum (stems)	Baeothryon cespitosum	Scheuchzeria palustris
10	2	0	0	0	0	0	0	0	0	0	5	0	1	1	47	35	0	7	0	4
20	3	0	0	0	0	0	0	0	0	0	2	0	1	0	60	32	0	3	0	2
35	3	0	0	0	0	0	0	0	0	0	2	1	0	1	35	55	0	5	0	1
50	5	0	0	0	0	0	0	0	0	0	3	45	1	1	0	49	0	0	0	1
60	3	0	0	0	0	0	0	0	0	0	1	87	0	1	0	0	5	3	0	3
75	5	0	0	0	0	0	0	0	0	0	1	85	0	6	0	0	5	3	0	0
90	5	0	0	0	0	0	0	0	0	0	2	87	0	2	0	0	6	3	0	0
105	5	0	0	0	0	0	0	0	0	0	3	85	0	2	0	0	5	5	0	0
120	3	0	0	0	0	0	0	0	0	0	0	90	0	1	1	0	6	2	0	0
135	5	0	0	0	0	0	0	0	0	0	0	89	0	0	1	0	4	6	0	0
150	8	0	0	0	0	0	0	0	0	0	0	89	0	1	3	0	3	4	0	0
165	10	0	0	0	0	0	0	0	0	0	0	91	0	5	0	0	2	2	0	0
170	5	0	0	0	0	0	0	0	0	0	0	87	0	5	0	0	3	5	0	0
180	8	0	0	0	0	0	0	0	0	0	0	98	0	0	0	1	0	1	0	0
195	10	0	0	0	0	0	0	0	0	0	0	92	0	0	1	1	0	6	0	0
210	10	0	0	0	0	0	0	0	0	0	0	98	0	0	0	0	0	2	0	0
225	15	0	0	0	0	0	0	0	0	0	0	93	0	0	1	1	0	5	0	0
240	15	0	0	0	0	0	0	0	0	0	0	94	0	3	2	0	0	1	0	0
255	10	8	68	10	0	0	0	0	0	0	0	10	0	1	1	0	0	0	0	2
270	10	5	76	10	0	0	0	0	0	2	0	5	0	1	1	0	0	0	0	0
285	10	18	55	5	1	0	0	0	0	17	0	2	1	1	0	0	0	0	0	0
300	15	41	28	3	0	0	1	3	0	20	0	1	0	1	1	0	0	0	0	1
310	15	40	30	1	1	0	0	0	0	19	0	5	0	0	1	0	0	0	1	2
325	20	48	20	3	1	1	0	0	0	26	0	0	0	0	0	0	0	0	1	0
340	15	34	3	7	0	1	0	3	0	51	0	0	0	0	0	0	0	0	1	0
355	15	35	10	5	0	0	0	1	2	46	0	1	0	0	0	0	0	0	0	0
365	20	35	15	0	0	1	0	2	1	43	0	3	0	0	0	0	0	0	0	0
375	20	37	10	0	0	1	0	1	1	42	0	5	0	2	1	0	0	0	0	0
385	20	35	10	0	0	0	0	1	0	49	1	0	0	0	0	0	0	0	3	1
390	30	30	10	0	0	1	0	0	0	56	0	0	0	0	0	0	0	0	0	3
395	30	25	34	0	0	3	0	0	0	38	0	0	0	0	0	0	0	0	0	0
400	50	23	33	0	0	1	0	0	0	39	1	0	0	0	0	0	0	0	2	1
Sediment core Kz-I (N 55.251514°, E 21.375710°): percentage (%) of plant macro-remnants referred to 21 plant taxa recorded in 42 peat samples
		Species
Samples, depth in core (cm)	Decomposition grade, %	Drepanocladus sp.	Phragmites australis	Carex lasiocarpa	Carex rostrata	Carex limosa	Menyanthes trifoliata	Pinus sylvestris (bark)	Alnus glutinosa (bark)	Betula sp. (bark)	Wood of broad-leaved trees	Conifer wood	Comarum palustre	Eriophorum vaginatum	Sphagnum fuscum	Sphagnum balticum	Sphagnum tenellum	Sphagnum cuspidatum	Sphagnum angustifolium	Sphagnum magellanicum	Sphagnum rubellum	Sphagnum capillifolium	Sphagnum (stems)	Baeothryon cespitosum	Scheuchzeria palustris	Charred wood pieces	Sand
10	1	0	0	0	0	0	0	0	0	0	0	0	0	1	0	20	0	20	0	0	58	0	1	0	0	0	0
20	1	0	0	0	0	0	0	0	0	0	0	0	0	1	0	10	0	30	0	0	58	0	1	0	0	0	0
30	3	0	0	0	0	0	0	0	0	0	0	0	0	0	0	0	0	0	5	50	40	0	3	0	2	0	0
45	5	0	0	0	0	0	0	0	0	0	0	0	0	0	0	0	2	10	0	50	30	0	3	0	5	0	0
60	3	0	0	0	0	0	0	0	0	0	0	0	0	0	73	0	0	0	0	0	10	10	5	0	2	0	0
75	3	0	0	0	0	0	0	0	0	0	0	0	0	0	75	0	3	0	0	0	5	7	9	0	1	0	0
90	5	0	0	0	0	0	0	0	0	0	0	0	0	0	82	0	0	0	0	3	5	5	4	0	1	0	0
105	5	0	0	0	0	0	0	0	0	0	0	0	0	0	87	7	0	1	0	0	0	2	3	0	0	0	0
120	5	0	0	0	0	0	0	0	0	0	0	0	0	0	90	0	0	0	0	0	0	5	5	0	0	0	0
135	5	0	0	0	0	0	0	0	0	0	0	0	0	0	90	6	0	0	1	0	0	0	3	0	0	0	0
150	5	0	0	0	0	0	0	0	0	0	0	0	0	1	95	0	0	0	0	0	0	0	4	0	0	0	0
165	10	0	0	0	0	0	0	0	0	0	0	0	0	1	94	0	0	0	2	0	0	0	3	0	0	0	0
180	10	0	0	0	0	0	0	0	0	0	0	0	0	1	95	0	0	0	0	0	0	0	4	0	0	0	0
185	8	0	0	0	0	0	0	0	0	0	0	0	0	1	90	0	0	6	0	0	0	0	3	0	0	0	0
195	10	0	0	0	0	0	0	0	0	0	0	0	0	1	97	0	0	0	0	0	0	0	2	0	0	0	0
210	15	0	0	0	0	0	0	0	0	0	0	0	0	1	75	0	0	0	0	20	0	0	4	0	0	0	0
225	10	0	0	0	0	0	0	0	0	0	0	0	0	3	60	0	0	0	0	30	0	5	2	0	0	0	0
240	15	0	0	0	0	0	0	0	0	0	0	0	0	1	79	0	0	1	0	14	0	0	5	0	0	0	0
255	15	0	0	0	0	0	0	0	0	0	0	0	0	5	47	0	0	0	0	28	0	13	7	0	0	0	0
270	15	0	10	22	0	1	0	15	2	0	0	34	1	3	7	0	0	1	0	2	0	0	0	1	0	1	0
275	15	0	30	10	0	1	1	8	0	1	0	35	1	0	5	0	0	2	0	0	0	0	0	0	0	6	0
280	20	0	30	0	0	0	0	10	0	1	0	45	0	0	1	0	0	0	0	0	0	0	0	0	1	12	0
295	15	0	30	0	0	0	3	10	2	0	0	45	0	0	1	0	0	0	0	0	0	0	0	0	1	8	0
310	20	0	23	20	0	0	0	4	0	0	0	40	0	0	0	0	0	0	0	0	0	0	0	0	1	12	0
325	20	0	12	20	0	0	3	6	0	4	0	41	0	0	0	0	0	0	0	0	0	0	0	0	0	14	0
330	25	0	11	39	0	0	2	13	0	1	0	29	0	0	0	0	0	0	0	0	0	0	0	0	0	5	0
340	20	0	20	40	2	0	0	0	0	1	0	25	0	0	0	0	0	0	0	0	0	0	0	0	0	12	0
350	20	0	48	25	6	0	6	0	2	0	11	0	0	0	0	0	0	0	0	0	0	0	0	0	0	2	0
360	30	0	44	13	0	0	0	1	0	5	20	0	0	0	0	0	0	0	0	0	0	0	0	0	0	17	0
365	30	0	90	7	3	0	0	0	0	0	0	0	0	0	0	0	0	0	0	0	0	0	0	0	0	0	0
370	30	0	90	0	10	0	0	0	0	0	0	0	0	0	0	0	0	0	0	0	0	0	0	0	0	0	0
375	35	0	83	2	15	0	0	0	0	0	0	0	0	0	0	0	0	0	0	0	0	0	0	0	0	0	0
385	35	0	51	19	30	0	0	0	0	0	0	0	0	0	0	0	0	0	0	0	0	0	0	0	0	0	0
390	35	0	56	23	15	0	0	0	1	0	5	0	0	0	0	0	0	0	0	0	0	0	0	0	0	0	0
400	20	0	16	52	28	0	0	0	1	0	3	0	0	0	0	0	0	0	0	0	0	0	0	0	0	0	0
405	20	4	32	40	17	0	0	0	0	0	7	0	0	0	0	0	0	0	0	0	0	0	0	0	0	0	0
415	20	13	46	9	30	1	0	0	1	0	0	0	0	0	0	0	0	0	0	0	0	0	0	0	0	0	0
420	30	5	35	45	15	0	0	0	0	0	0	0	0	0	0	0	0	0	0	0	0	0	0	0	0	0	0
425	30	90	9	0	1	0	0	0	0	0	0	0	0	0	0	0	0	0	0	0	0	0	0	0	0	0	0
430	35	80	15	0	5	0	0	0	0	0	0	0	0	0	0	0	0	0	0	0	0	0	0	0	0	0	0
435	40	70	25	5	0	0	0	0	0	0	0	0	0	0	0	0	0	0	0	0	0	0	0	0	0	0	0
440	50	50	39	1	0	0	0	0	0	0	0	0	0	0	0	0	0	0	0	0	0	0	0	0	0	0	10
Sediment core Kz-J (N 55.251442°, E 21.373833°): percentage (%) of plant macro-remnants referred to 19 plant taxa recorded in 23 peat samples
		Species
Samples, depth in core (cm)	Decomposition grade, %	Phragmites australis	Carex lasiocarpa	Carex limosa	Menyanthes trifoliata	Pinus sylvestris (bark)	Alnus glutinosa (bark)	Betula sp. (bark)	Wood of broad-leaved trees	Conifer wood	Comarum palustre	Eriophorum vaginatum	Sphagnum fuscum	Sphagnum balticum	Sphagnum tenellum	Sphagnum cuspidatum	Sphagnum angustifolium	Sphagnum magellanicum	Sphagnum rubellum	Sphagnum capillifolium	Sphagnum (stems)	Baeothryon cespitosum	Scheuchzeria palustris	Sand
10	3	0	0	0	0	2	0	0	0	0	0	0	0	0	0	0	9	4	57	22	4	0	2	0
15	5	0	0	0	0	0	0	0	0	0	0	2	0	0	0	5	10	20	50	0	10	0	3	0
20	5	0	0	0	0	0	0	0	0	0	0	5	6	0	0	0	0	70	15	0	4	0	0	0
35	4	0	0	0	0	0	0	0	0	0	0	4	10	0	0	0	0	55	21	0	7	0	3	0
50	6	0	0	0	0	0	0	0	0	0	0	0	20	0	0	0	10	0	52	3	10	0	5	0
65	8	0	0	0	0	0	0	0	0	0	0	2	30	0	0	0	0	0	45	10	6	0	7	0
80	10	0	0	0	0	0	0	0	0	0	0	0	39	0	0	0	12	0	28	0	12	0	9	0
90	15	0	0	0	0	0	0	0	0	0	0	5	68	1	1	0	0	10	7	0	8	0	0	0
110	15	0	0	0	0	0	0	0	0	0	0	8	36	0	0	0	12	18	15	0	11	0	0	0
125	20	0	0	0	0	0	0	0	0	0	0	5	44	1	0	0	0	24	13	0	10	0	3	0
140	15	0	0	0	0	0	0	0	0	0	0	7	43	0	0	0	11	26	0	0	13	0	0	0
155	16	0	0	0	0	0	0	0	0	0	0	7	58	0	0	0	0	17	0	3	7	0	8	0
170	20	0	0	0	0	0	0	0	0	0	0	7	66	0	0	0	0	0	0	5	10	0	12	0
185	18	0	0	0	0	0	0	0	0	0	0	7	58	0	0	0	7	4	0	0	12	0	12	0
190	20	0	11	1	10	2	0	0	0	18	0	20	10	0	0	0	0	1	0	0	0	0	27	0
200	25	11	0	0	4	7	0	0	0	36	0	15	3	0	0	0	0	0	0	0	0	0	24	0
210	25	10	26	0	2	7	0	1	0	41	0	1	1	0	0	0	0	0	0	0	0	0	11	0
220	15	17	25	0	0	1	5	7	42	0	0	0	1	0	0	0	0	1	0	0	0	0	1	0
225	20	23	18	0	1	0	11	0	44	0	0	0	0	0	0	0	0	0	0	0	0	3	0	0
240	25	38	14	0	1	0	9	1	29	0	6	0	0	0	0	0	0	0	0	0	0	0	2	0
250	20	50	34	1	5	0	0	0	3	0	7	0	0	0	0	0	0	0	0	0	0	0	0	0
255	30	25	36	1	0	1	7	2	19	0	0	0	0	0	0	0	0	0	0	0	0	0	0	9
260	30	0	25	0	0	1	5	0	19	0	0	0	0	0	0	0	0	0	0	0	0	0	0	50
Sediment core Kz-K (N 55.251471°, E 21.371092°): percentage (%) of plant macro-remnants referred to 15 plant taxa recorded in 15 peat samples
		Species
Samples, depth in core (cm)	Decomposition grade, %	Phragmites australis	Carex lasiocarpa	Carex rostrata	Pinus sylvestris (bark)	Betula sp. (bark)	Wood	Conifer wood	Eriophorum vaginatum	Sphagnum fuscum	Sphagnum balticum	Sphagnum tenellum	Sphagnum cuspidatum	Sphagnum angustifolium	Sphagnum magellanicum	Sphagnum rubellum	Sphagnum (stems)	Baeothryon cespitosum	Scheuchzeria palustris	Sand
10	3	0	0	0	0	0	0	0	1	0	0	0	6	19	37	13	12	0	12	0
20	5	0	0	0	0	0	0	0	1	1	0	0	7	28	39	13	4	0	7	0
30	5	0	0	0	0	0	0	0	5	3	0	0	25	3	49	5	8	0	2	0
50	5	0	0	0	0	0	0	0	3	1	1	1	38	5	45	1	0	0	5	0
60	5	0	0	0	0	0	0	0	5	5	0	0	46	0	14	4	11	0	15	0
70	8	0	0	0	0	0	0	0	7	20	1	0	43	0	13	1	10	0	5	0
80	10	0	0	0	0	0	0	0	0	0	1	1	61	4	15	0	10	0	8	0
90	15	0	0	0	0	0	0	0	6	60	0	0	8	0	1	0	15	0	10	0
100	15	0	0	0	0	0	0	0	8	69	0	1	0	0	0	0	12	0	10	0
110	20	0	10	0	20	7	0	35	1	8	0	0	0	0	1	0	1	3	14	0
120	20	1	7	1	16	7	0	45	3	3	0	0	0	0	0	0	0	0	17	0
130	25	0	17	0	12	1	0	57	0	1	0	0	0	0	0	0	0	8	4	0
135	25	0	29	0	3	1	0	42	0	0	0	0	0	0	0	0	0	8	14	3
140	30	11	26	0	1	1	49	0	0	0	0	0	0	0	0	0	0	2	3	7
150	30	7	17	1	1	0	27	0	0	0	0	0	0	0	0	0	0	0	0	47
Sediment core Kz-L (N 55.243130°, E 21.411722°): percentage (%) of plant macro-remnants referred to 14 plant taxa recorded in 26 peat samples
		Species
Samples, depth in core (cm)	Decomposition grade, %	Phragmites australis	Carex lasiocarpa	Carex rostrata	Carex limosa	Pinus sylvestris (bark)	Alnus glutinosa (bark)	Betula sp. (bark)	Wood	Conifer wood	Eriophorum vaginatum	Sphagnum fuscum	Sphagnum cuspidatum	Sphagnum magellanicum	Sphagnum capillifolium	Sphagnum (stems)	Baeothryon cespitosum	Scheuchzeria palustris
10	3	0	0	0	0	1	0	0	0	0	8	80	0	0	1	10	0	0
25	2	0	0	0	0	0	0	0	0	0	5	80	0	0	1	14	0	0
40	5	0	0	0	0	0	0	0	0	0	2	80	0	0	0	18	0	0
55	5	0	0	0	0	0	0	0	0	0	3	90	0	0	0	7	0	0
70	4	0	0	0	0	0	0	0	0	0	1	88	0	0	1	10	0	0
85	5	0	0	0	0	0	0	0	0	0	3	85	1	0	1	10	0	0
100	7	0	0	0	0	0	0	0	0	0	1	95	0	0	1	3	0	0
115	10	0	0	0	0	0	0	0	0	0	2	80	0	0	0	18	0	0
130	10	0	0	0	0	0	0	0	0	0	2	90	0	0	0	8	0	0
145	10	0	0	0	0	0	0	0	0	0	2	80	0	0	0	18	0	0
160	12	0	0	0	0	0	0	0	0	0	1	90	0	0	0	9	0	0
175	10	0	0	0	0	0	0	0	0	0	1	90	0	0	0	9	0	0
190	15	0	0	0	0	0	0	0	0	0	1	90	0	1	0	8	0	0
205	15	0	0	0	0	0	0	0	0	0	1	80	0	2	0	17	0	0
220	15	0	0	0	0	0	0	0	0	0	2	88	0	2	0	7	1	0
235	15	0	0	0	0	0	0	0	0	0	1	95	0	0	0	4	0	0
250	18	0	10	0	0	0	1	1	8	0	0	78	0	2	0	0	0	0
260	20	3	95	2	0	0	0	0	0	0	0	0	0	0	0	0	0	0
275	20	20	75	3	0	1	0	0	1	0	0	0	0	0	0	0	0	0
290	20	15	80	5	0	0	0	0	0	0	0	0	0	0	0	0	0	0
305	23	80	10	1	0	2	0	0	0	7	0	0	0	0	0	0	0	0
320	25	87	5	1	0	1	0	0	0	5	0	0	0	0	0	0	0	1
335	25	65	20	0	0	3	0	1	0	11	0	0	0	0	0	0	0	0
350	25	70	12	0	0	2	0	0	0	15	0	0	0	0	0	0	0	1
365	27	80	15	3	2	0	0	0	0	0	0	0	0	0	0	0	0	0
380	30	80	10	5	4	0	0	0	1	0	0	0	0	0	0	0	0	0
Sediment core Kz-M (N 55.243727°, E 21.406544°): percentage (%) of plant macro-remnants referred to 12 plant taxa recorded in 22 peat samples
		Species
Samples, depth in core (cm)	Decomposition grade, %	Phragmites australis	Carex lasiocarpa	Carex rostrata	Alnus glutinosa (bark)	Wood of broad-leaved trees	Wood	Eriophorum vaginatum	Sphagnum fuscum	Sphagnum balticum	Sphagnum cuspidatum	Sphagnum angustifolium	Sphagnum magellanicum	Sphagnum capillifolium	Sphagnum (stems)	Baeothryon cespitosum	Sand
10	2	0	0	0	0	0	0	1	0	0	2	0	93	0	4	0	0
30	3	0	0	0	0	0	0	1	0	0	6	0	90	0	3	0	0
50	3	0	0	0	0	0	0	3	0	4	60	2	25	0	6	0	0
70	5	0	0	0	0	0	0	3	0	5	55	0	23	0	14	0	0
85	7	0	0	0	0	0	0	1	0	2	82	0	5	0	10	0	0
100	5	0	0	0	0	0	0	2	70	0	8	0	2	0	18	0	0
115	5	0	0	0	0	0	0	2	70	0	10	0	1	0	16	1	0
130	8	0	0	0	0	0	0	1	78	0	5	0	0	0	15	1	0
145	8	0	0	0	0	0	0	3	85	0	2	0	2	0	7	1	0
160	13	0	0	0	0	0	0	3	88	0	2	0	0	0	7	0	0
175	13	0	0	0	0	0	0	0	80	0	0	0	8	2	10	0	0
190	10	0	0	0	0	0	0	0	87	0	0	0	3	0	10	0	0
205	10	0	0	0	0	0	0	0	80	0	0	0	8	2	10	0	0
220	15	0	0	0	0	0	0	0	90	0	0	0	2	0	8	0	0
235	15	0	0	0	0	0	0	2	67	0	20	0	0	0	10	1	0
245	15	0	0	0	0	0	0	3	60	0	20	0	12	1	4	0	0
260	18	17	50	3	0	0	20	0	7	0	0	0	3	0	0	0	0
275	15	10	45	4	2	31	0	8	0	0	0	0	0	0	0	0	0
280	18	15	50	7	0	25	0	3	0	0	0	0	0	0	0	0	0
285	20	20	47	5	0	28	0	0	0	0	0	0	0	0	0	0	0
290	20	57	26	6	0	0	10	0	0	0	0	0	0	0	0	0	1
300	25	40	25	5	0	0	5	0	0	0	0	0	0	0	0	0	25
Sediment core Kz-N (N 55.244593°, E 21.401090°): percentage (%) of plant macro-remnants referred to 13 plant taxa recorded in 20 peat samples
		Species
Samples, depth in core (cm)	Decomposition grade, %	Phragmites australis	Carex lasiocarpa	Carex rostrata	Menyanthes trifoliata	Wood	Eriophorum vaginatum	Sphagnum fuscum	Sphagnum tenellum	Sphagnum cuspidatum	Sphagnum magellanicum	Sphagnum rubellum	Sphagnum capillifolium	Sphagnum (stems)	Baeothryon cespitosum	Scheuchzeria palustris
10	1	0	0	0	0	0	2	0	2	50	40	1	0	5	0	0
25	3	0	0	0	0	0	3	0	1	70	22	0	0	4	0	0
40	3	0	0	0	0	0	2	0	0	80	13	0	0	4	0	1
60	5	0	0	0	0	0	1	10	0	66	20	0	0	3	0	0
75	5	0	0	0	0	0	1	95	0	0	0	0	0	4	0	0
90	5	0	0	0	0	0	1	94	0	0	0	0	0	5	0	0
105	5	0	0	0	0	0	1	93	0	1	0	1	0	4	0	0
120	8	0	0	0	0	0	0	96	0	1	0	0	0	3	0	0
135	10	0	0	0	0	0	1	95	0	0	0	0	0	4	0	0
150	13	0	0	0	0	0	1	96	0	0	0	0	0	3	0	0
165	13	0	0	0	0	0	1	95	0	1	0	0	1	2	0	0
180	10	0	0	0	0	0	2	90	0	3	0	0	0	5	0	0
195	14	0	0	0	0	0	2	85	0	0	0	0	0	13	0	0
210	10	0	62	0	1	0	8	15	0	0	0	0	0	10	1	3
225	15	0	86	5	1	5	2	1	0	0	0	0	0	0	0	0
240	15	2	87	5	1	2	2	1	0	0	0	0	0	0	0	0
250	18	7	80	6	0	7	0	0	0	0	0	0	0	0	0	0
260	20	12	22	2	1	63	0	0	0	0	0	0	0	0	0	0
270	20	20	10	5	1	63	0	0	0	0	0	0	0	0	0	1
280	20	22	12	5	0	58	1	0	0	0	0	0	0	0	0	2
Sediment core Kz-O (N 55.244081°, E 21.394028°): percentage (%) of plant macro-remnants referred to 17 plant taxa recorded in 26 peat samples
		Species
Samples, depth in core (cm)	Decomposition grade, %	Drepanocladus sp.	Phragmites australis	Carex lasiocarpa	Carex rostrata	Carex limosa	Menyanthes trifoliata	Pinus sylvestris (bark)	Wood	Eriophorum vaginatum	Sphagnum fuscum	Sphagnum balticum	Sphagnum tenellum	Sphagnum cuspidatum	Sphagnum angustifolium	Sphagnum magellanicum	Sphagnum rubellum	Sphagnum capillifolium	Sphagnum (stems)	Baeothryon cespitosum
10	2	0	0	0	0	0	0	0	0	1	0	0	0	2	0	95	0	0	2	0
25	2	0	0	0	0	0	0	0	0	1	0	0	0	2	0	94	0	0	3	0
40	3	0	0	0	0	0	0	1	0	1	0	1	1	86	2	5	0	0	3	0
60	3	0	0	0	0	0	0	1	0	1	0	0	0	89	0	5	0	0	4	0
75	5	0	0	0	0	0	0	0	0	1	5	0	0	80	0	1	10	0	2	1
90	5	0	0	0	0	0	0	0	0	2	90	0	0	5	0	0	1	0	2	0
110	7	0	0	0	0	0	0	0	0	1	90	0	0	7	0	0	0	0	2	0
125	5	0	0	0	0	0	0	0	0	2	90	0	0	5	0	0	0	0	3	0
140	8	0	0	0	0	0	0	0	0	1	87	0	0	5	1	1	0	0	5	0
160	5	0	0	0	0	0	0	0	0	2	89	0	0	4	0	0	0	0	5	0
175	8	0	0	0	0	0	0	0	0	2	90	0	0	1	0	0	0	4	3	0
190	10	0	0	0	0	0	0	0	0	1	95	0	0	1	0	0	0	1	2	0
205	12	0	0	0	0	0	0	0	0	0	93	0	0	2	0	0	0	2	3	0
220	10	0	0	0	0	0	0	0	0	0	96		0	0	0	0	0	0	4	0
235	10	0	0	0	0	0	0	0	0	1	77	0	0	0	3	13	0	2	4	0
250	15	0	0	0	0	0	0	0	0	1	60	0	0	2	0	32	0	2	3	0
265	15	0	0	0	0	0	0	0	0	2	89	1	0	2	0	3	0	0	3	0
280	15	0	0	70	3	0	0	0	6	0	5	10	0	5	0	0	0	0	0	1
295	20	0	3	69	7	0	0	0	20	0	0	0	0	0	0	0	0	0	0	1
310	25	2	19	70	5	0	1	0	2	0	0	0	0	0	0	0	0	0	0	1
325	28	0	15	68	5	1	0	0	10	0	0	0	0	0	0	0	0	0	0	1
340	25	0	22	30	5	1	0	0	40	0	0	0	0	0	0	0	0	0	0	2
355	30	0	74	20	1	0	0	0	4	0	0	0	0	0	0	0	0	0	0	1
370	28	0	70	25	1	0	0	0	3	0	0	0	0	0	0	0	0	0	0	1
385	30	0	70	26	1	0	0	0	3	0	0	0	0	0	0	0	0	0	0	0
400	30	0	63	30	2	0	0	0	5	0	0	0	0	0	0	0	0	0	0	0
Sediment core Kz-P (N 55.242943°, E 21.388773°): percentage (%) of plant macro-remnants referred to 17 plant taxa recorded in 29 peat samples
		Species
Samples, depth in core (cm)	Decomposition grade, %	Phragmites australis	Carex lasiocarpa	Carex rostrata	Carex limosa	Menyanthes trifoliata	Pinus sylvestris (bark)	Alnus glutinosa (bark)	Wood of broad-leaved trees	Wood	Conifer wood	Comarum palustre	Eriophorum vaginatum	Sphagnum fuscum	Sphagnum balticum	Sphagnum tenellum	Sphagnum cuspidatum	Sphagnum magellanicum	Sphagnum rubellum	Sphagnum capillifolium	Sphagnum (stems)	Baeothryon cespitosum
10	1	0	0	0	0	0	0	0	0	0	0	0	2	0	2	0	32	60	1	0	3	0
30	2	0	0	0	0	0	0	0	0	0	0	0	3	0	0	0	21	70	1	0	5	0
50	3	0	0	0	0	0	0	0	0	0	0	0	1	0	10	0	37	50	0	0	2	0
65	4	0	0	0	0	0	0	0	0	0	0	0	1	0	5	0	25	66	0	0	3	0
80	3	0	0	0	0	0	0	0	0	0	0	0	1	1	0	0	97	0	0	0	1	0
95	5	0	0	0	0	0	0	0	0	0	0	0	1	6	0	0	90	0	0	0	3	0
110	7	0	0	0	0	0	0	0	0	0	0	0	2	1	0	0	94	0	0	0	3	0
125	5	0	0	0	0	0	0	0	0	0	0	0	2	1	0	0	94	0	0	0	3	0
140	5	0	0	0	0	0	0	0	0	0	0	0	2	77	0	0	15	1	0	0	4	1
155	8	0	0	0	0	0	0	0	0	0	0	0	1	87	0	0	8	1	0	0	3	0
170	8	0	0	0	0	0	0	0	0	0	0	0	1	85	0	0	0	5	0	5	3	1
185	10	0	0	0	0	0	0	0	0	0	0	0	3	88	0	0	0	3	0	0	5	1
200	12	0	0	0	0	0	0	0	0	0	0	0	3	87	0	0	5	0	0	0	5	0
215	10	0	0	0	0	0	0	0	0	0	0	0	2	92	0	0	3	0	0	0	3	0
230	13	0	0	0	0	0	0	0	0	0	0	0	2	79	0	1	15	0	0	0	3	0
245	15	0	0	0	0	0	0	0	0	0	0	0	1	85	0	0	10	0	0	0	4	0
260	18	20	60	3	0	0	0	0	0	3	0	0	0	10	0	0	3	0	0	0	0	1
280	15	25	64	3	0	0	0	0	0	2	0	1	0	2	0	0	1	1	0	0	0	1
295	15	15	55	16	0	0	1	0	0	8	0	0	1	1	0	0	0	1	0	0	0	2
310	20	20	54	15	0	0	0	0	0	10	0	0	0	0	0	0	0	0	0	0	0	1
325	20	20	40	15	1	0	1	1	0	21	0	1	0	0	0	0	0	0	0	0	0	0
340	20	35	14	0	0	4	2	0	0	0	44	1	0	0	0	0	0	0	0	0	0	0
360	25	30	6	2	1	0	0	0	0	60	0	0	0	0	0	0	0	0	0	0	0	1
375	25	40	9	0	0	1	0	0	0	50	0	0	0	0	0	0	0	0	0	0	0	0
380	28	40	7	0	0	1	0	1	50	0	0	1	0	0	0	0	0	0	0	0	0	0
395	30	33	30	1	0	0	0	0	0	36	0	0	0	0	0	0	0	0	0	0	0	0
400	30	30	30	1	0	1	0	0	0	37	0	1	0	0	0	0	0	0	0	0	0	0
405	30	73	20	1	0	1	0	0	0	5	0	0	0	0	0	0	0	0	0	0	0	0
415	30	83	8	0	0	5	1	0	0	3	0	0	0	0	0	0	0	0	0	0	0	0
Sediment core Kz-Q (N 55.241233°, E 21.386405°): percentage (%) of plant macro-remnants referred to 10 plant taxa recorded in 16 peat samples
		Species
Samples, depth in core (cm)	Decomposition grade, %	Carex lasiocarpa	Menyanthes trifoliata	Pinus sylvestris (bark)	Alnus glutinosa (bark)	Wood of broad-leaved trees	Eriophorum vaginatum	Sphagnum fuscum	Sphagnum cuspidatum	Sphagnum magellanicum	Sphagnum (stems)	Baeothryon cespitosum	Scheuchzeria palustris
10	5	0	0	0	0	0	7	0	60	20	13	0	0
25	3	0	0	0	0	0	10	0	40	30	20	0	0
40	3	0	0	0	0	0	9	20	0	50	20	0	1
55	5	0	0	0	0	0	10	40	0	30	20	0	0
70	7	0	1	0	0	0	15	59	0	5	20	0	0
85	5	0	0	0	0	0	4	79	0	1	16	0	0
100	5	0	0	0	0	0	5	80	0	1	14	0	0
115	10	0	0	0	0	0	1	95	0	1	3	0	0
130	5	0	0	0	0	0	2	94	0	1	3	0	0
145	8	0	0	0	0	0	2	75	0	15	8	0	0
160	10	0	0	0	0	0	3	60	0	30	7	0	0
175	10	0	0	0	0	0	1	75	0	20	4	0	0
190	15	0	0	1	0	0	5	58	0	30	5	1	0
200	18	55	1	1	0	0	10	13	0	7	12	1	0
215	20	14	1	5	0	40	5	10	0	5	20	0	0
220	20	20	0	4	1	50	5	6	1	3	10	0	0
Sediment core Kz-R (N 55.243030°, E 21.415002°): percentage (%) of plant macro-remnants referred to 13 plant taxa recorded in 18 peat samples
		Species
Samples, depth in core (cm)	Decomposition grade, %	Phragmites australis	Carex lasiocarpa	Carex rostrata	Pinus sylvestris (bark)	Betula sp. (bark)	Wood	Conifer wood	Eriophorum vaginatum	Sphagnum fuscum	Sphagnum cuspidatum	Sphagnum angustifolium	Sphagnum magellanicum	Sphagnum capillifolium	Sphagnum (stems)	Baeothryon cespitosum	Scheuchzeria palustris	Sand
10	3	0	0	0	0	0	0	0	0	0	89	1	0	0	10	0	0	0
25	4	0	0	0	0	0	0	0	0	10	75	0	0	0	15	0	0	0
40	5	0	0	0	0	0	0	0	2	88	1	0	0	1	8	0	0	0
60	5	0	0	0	0	0	0	0	1	85	4	0	0	0	10	0	0	0
75	7	0	0	0	0	0	0	0	1	90	0	0	0	1	8	0	0	0
90	7	0	0	0	0	0	0	0	1	90	0	0	0	1	8	0	0	0
105	8	0	0	0	0	0	0	0	0	95	0	0	0	0	5	0	0	0
120	7	0	0	0	0	0	0	0	0	99	0	0	0	0	1	0	0	0
135	8	0	0	0	0	0	0	0	2	90	0	0	0	1	7	0	0	0
150	8	0	0	0	0	0	0	0	2	90	0	0	0	0	8	0	0	0
165	10	0	0	0	0	0	0	0	5	77	1	0	1	0	15	1	0	0
180	10	18	30	0	2	0	0	50	0	0	0	0	0	0	0	0	0	0
195	10	20	60	2	1	0	0	17	0	0	0	0	0	0	0	0	0	0
210	13	25	59	0	1	0	0	15	0	0	0	0	0	0	0	0	0	0
225	15	30	50	1	1	1	0	17	0	0	0	0	0	0	0	0	0	0
240	18	30	50	1	1	0	0	18	0	0	0	0	0	0	0	0	0	0
245	20	51	32	0	2	2	0	12	0	0	0	0	0	0	0	0	1	0
250	20	40	20	2	0	0	16	0	0	0	0	0	0	0	0	0	2	20

## Sheet: Bolshoye Mokhovoye (c)
Sediment core A-580 (N 54.966407°, E 21.365125°): percentage (%) of plant macro-remnants referred to 13 plant taxa recorded in 45 peat samples
		Species
Samples, depth in core (cm)	Decomposition grade, %	Drepanocladus sp.	Alnus glutinosa (bark)	Betula sp. (bark)	Phragmites australis	Carex rostrata	Carex lasiocarpa	Carex limosa	Menyanthes trifoliata	Eriophorum vaginatum	Sphagnum angustifolium	Sphagnum fuscum	Sphagnum magellanicum	Dwarf shrub rootlets	Scheuchzeria palustris
10	1	0	0	0	0	0	0	0	0	1	30	39	30	0	0
20	1	0	0	0	0	0	0	0	0	0	20	40	30	10	0
35	1	0	0	0	0	0	0	0	0	1	30	39	20	10	0
50	1	0	0	0	0	0	0	0	0	0	50	40	10	0	0
65	1	0	0	0	0	0	0	0	0	10	10	79	1	0	0
80	1	0	0	0	0	0	0	0	0	4	1	85	5	0	5
95	3	0	0	0	0	0	0	0	0	0	1	97	1	0	1
110	1	0	0	0	0	0	0	0	0	1	48	10	30	10	1
125	1	0	0	0	0	0	0	0	0	0	50	10	40	0	0
135	5	0	0	0	0	0	0	0	0	5	1	89	5	0	0
145	10	0	0	0	0	0	0	0	0	1	5	88	5	0	1
160	5	0	0	0	0	0	0	0	0	1	1	96	1	0	1
175	5	0	0	0	0	0	0	0	0	0	0	99	0	1	0
190	5	0	0	0	0	0	0	0	0	0	0	99	1	0	0
210	5	0	0	0	0	0	0	0	0	0	0	98	1	1	0
225	5	0	0	0	0	0	0	0	0	0	1	99	0	0	0
240	2	0	0	0	0	0	0	0	0	0	1	98	1	0	0
255	2	0	0	0	0	0	0	0	0	0	5	95	0	0	0
265	20	0	0	0	0	0	0	0	0	0	20	80	0	0	0
280	20	0	0	0	0	0	0	0	0	0	5	95	0	0	0
295	10	0	0	0	0	0	0	0	0	0	10	90	0	0	0
310	10	1	0	0	0	0	0	0	0	0	25	73	1	0	0
325	30	38	0	0	10	1	5	0	0	0	25	20	1	0	0
340	30	60	0	0	5	5	30	0	0	0	0	0	0	0	0
355	40	10	0	0	5	25	55	5	0	0	0	0	0	0	0
370	50	5	0	0	5	5	85	0	0	0	0	0	0	0	0
385	30	5	0	0	5	1	89	0	0	0	0	0	0	0	0
400	20	5	0	0	1	5	89	0	0	0	0	0	0	0	0
415	25	0	0	0	5	1	94	0	0	0	0	0	0	0	0
430	50	0	0	0	0	0	95	0	5	0	0	0	0	0	0
445	50	0	0	0	0	0	94	0	1	5	0	0	0	0	0
460	50	0	1	0	0	0	98	0	0	1	0	0	0	0	0
475	50	0	1	0	0	0	98	0	0	1	0	0	0	0	0
490	40	0	0	0	1	0	93	0	1	5	0	0	0	0	0
505	40	0	0	0	1	0	94	0	0	5	0	0	0	0	0
520	40	0	35	0	1	0	58	0	5	1	0	0	0	0	0
535	50	0	50	5	0	0	40	0	0	5	0	0	0	0	0
540	50	0	97	0	1	0	1	0	0	1	0	0	0	0	0
550	30	0	90	0	5	0	5	0	0	0	0	0	0	0	0
555	55	0	76	0	1	0	1	0	20	1	0	0	0	0	1
560	70	0	97	0	1	0	1	0	0	1	0	0	0	0	0
565	85	0	89	0	10	0	1	0	0	0	0	0	0	0	0
570	90	0	40	0	59	0	1	0	0	0	0	0	0	0	0
575	95	0	89	0	10	0	1	0	0	0	0	0	0	0	0
580	95	0	95	0	5	0	0	0	0	0	0	0	0	0	0
Sediment core B-625 (N 54.968038°, E 21.370339°): percentage (%) of plant macro-remnants referred to 14 plant taxa recorded in 53 peat samples
		Species
Samples, depth in core (cm)	Decomposition grade, %	Brachythecium sp.	Alnus glutinosa (bark)	Pinus sylvestris (bark)	Phragmites australis	Carex rostrata	Carex lasiocarpa	Carex limosa	Menyanthes trifoliata	Eriophorum vaginatum	Sphagnum angustifolium	Sphagnum fuscum	Sphagnum magellanicum	Sphagnum balticum	Dwarf shrub rootlets	Scheuchzeria palustris
10	1	0	0	0	0	0	0	0	0	20	70	10	0	0	0	0
25	10	0	0	0	0	0	0	0	0	50	30	20	0	0	0	0
40	5	0	0	0	0	0	0	0	0	70	0	10	20	0	0	0
60	25	0	0	0	0	0	0	0	0	30	60	10	0	0	0	0
75	55	0	0	0	0	0	0	0	0	70	0	20	10	0	0	0
90	55	0	0	10	0	0	0	0	0	0	0	10	80	0	0	0
110	50	0	0	20	0	0	0	0	0	1	0	30	49	0	0	0
120	50	0	0	0	0	0	0	0	0	20	0	40	40	0	0	0
135	5	0	0	0	0	0	0	0	0	2	0	98	0	0	0	0
150	5	0	0	0	0	0	0	0	0	5	0	95	0	0	0	0
160	5	0	0	0	0	0	0	0	0	1	0	99	0	0	0	0
175	2	0	0	0	0	0	0	0	0	2	0	98	0	0	0	0
185	5	0	0	0	0	0	0	0	0	2	2	96	0	0	0	0
200	5	0	0	0	0	0	0	0	0	5	10	85	0	0	0	0
210	5	0	0	0	0	0	0	0	0	10	0	90	0	0	0	0
225	40	0	0	0	0	0	0	0	0	1	19	20	60	0	0	0
240	5	0	0	0	0	0	0	0	0	10	0	20	70	0	0	0
255	15	0	0	0	0	0	0	0	0	10	0	30	60	0	0	0
270	20	0	0	0	0	0	0	0	0	30	30	10	0	0	30	0
285	25	0	0	0	0	0	0	0	0	70	20	0	0	0	10	0
295	40	0	0	0	0	0	20	0	0	40	0	0	0	0	40	0
315	50	0	0	0	0	0	0	0	0	30	0	20	0	0	50	0
330	55	0	0	0	0	0	0	0	0	70	0	30	0	0	0	0
350	50	0	0	0	0	0	0	0	0	1	0	99	0	0	0	0
360	20	0	0	0	0	0	0	0	0	0	0	95	0	5	0	0
375	10	0	0	0	0	0	0	0	0	1	9	90	0	0	0	0
385	5	0	0	0	0	0	0	0	0	0	60	30	0	1	0	9
395	5	0	0	0	0	0	0	0	0	0	70	19	0	10	0	1
405	5	0	0	0	0	0	0	0	0	0	60	30	0	10	0	0
415	5	0	0	0	0	0	10	0	0	5	35	50	0	0	0	0
420	15	0	0	5	0	0	94	0	1	0	0	0	0	0	0	0
430	10	10	0	0	0	0	80	0	10	0	0	0	0	0	0	0
440	20	70	0	0	0	0	30	0	0	0	0	0	0	0	0	0
450	40	69	0	0	0	1	30	0	0	0	0	0	0	0	0	0
465	15	80	0	0	0	0	20	0	0	0	0	0	0	0	0	0
480	10	25	0	0	0	10	65	0	0	0	0	0	0	0	0	0
495	5	10	0	0	0	0	75	10	0	5	0	0	0	0	0	0
510	20	0	0	0	1	0	99	0	0	0	0	0	0	0	0	0
515	30	1	0	0	10	0	88	0	0	1	0	0	0	0	0	0
520	40	0	0	0	1	0	99	0	0	0	0	0	0	0	0	0
535	60	0	0	0	0	1	99	0	0	0	0	0	0	0	0	0
555	70	0	0	0	0	1	98	1	0	0	0	0	0	0	0	0
565	70	0	0	0	5	1	94	0	0	0	0	0	0	0	0	0
575	80	0	0	0	10	0	90	0	0	0	0	0	0	0	0	0
585	90	0	0	0	10	30	60	0	0	0	0	0	0	0	0	0
590	90	0	20	0	1	0	79	0	0	0	0	0	0	0	0	0
595	90	0	10	0	20	1	69	0	0	0	0	0	0	0	0	0
600	95	0	20	0	30	0	50	0	0	0	0	0	0	0	0	0
605	95	0	60	0	30	0	10	0	0	0	0	0	0	0	0	0
610	95	0	59	0	40	0	1	0	0	0	0	0	0	0	0	0
615	95	0	30	0	69	0	1	0	0	0	0	0	0	0	0	0
620	95	0	80	0	20	0	0	0	0	0	0	0	0	0	0	0
625	95	0	55	0	40	0	5	0	0	0	0	0	0	0	0	0
Sediment core G-1100 (N 54.973890°, E 21.385754°): percentage (%) of plant macro-remnants referred to 15 plant taxa recorded in 82 peat samples
		Species
Samples, depth in core (cm)	Decomposition grade, %	Brachythecium sp.	Alnus glutinosa (bark)	Pinus sylvestris (bark)	Betula sp. (bark)	Phragmites australis	Carex rostrata	Carex lasiocarpa	Carex limosa	Menyanthes trifoliata	Eriophorum vaginatum	Sphagnum angustifolium	Sphagnum fuscum	Sphagnum magellanicum	Sphagnum balticum	Dwarf shrub	Scheuchzeria palustris		Samples, depth in core (cm)	Radiocarbon dates (14C). Interval of the calibrated age for 1 sigma, сal.BP
10	5	0	0	5	0	0	0	0	0	0	10	30	15	40	0	0	0		130	429 - 519
15	5	0	0	0	0	0	0	0	0	0	5	20	55	20	0	0	0		225	1055 - 1185
20	15	0	0	0	0	0	0	0	0	0	5	1	89	5	0	0	0		325	1692 - 1817
35	10	0	0	0	0	0	0	0	0	0	0	1	94	0	0	5	0		475	2710 - 2851
50	5	0	0	0	0	0	0	0	0	0	0	0	99	1	0	0	0		565	3559 - 3721
65	10	0	0	0	0	0	0	0	0	0	0	0	95	5	0	0	0		675	4565 - 4658
80	30	0	0	0	0	0	0	0	0	0	0	0	99	1	0	0	0		775	5601 - 5749
95	25	0	0	0	0	0	0	0	0	0	0	1	99	0	0	0	0		975	6665 - 6857
105	15	0	0	0	0	0	0	0	0	0	0	1	98	1	0	0	0
120	20	0	0	0	0	0	0	0	0	0	1	10	89	0	0	0	0
135	10	0	0	0	0	0	0	0	0	0	10	10	80	0	0	0	0
150	5	0	0	0	0	0	0	0	0	0	5	0	95	0	0	0	0
160	5	0	0	0	0	0	0	0	0	0	5	0	94	0	0	0	1
170	3	0	0	0	0	0	0	0	0	0	1	0	99	0	0	0	0
180	5	0	0	0	0	0	0	0	0	0	1	0	99	0	0	0	0
195	7	0	0	0	0	0	0	0	0	0	1	0	99	0	0	0	0
210	3	0	0	0	0	0	0	0	0	0	1	0	99	0	0	0	0
225	4	0	0	0	0	0	0	0	0	0	1	1	98	0	0	0	0
240	5	0	0	0	0	0	0	0	0	0	1	89	10	0	0	0	0
255	15	0	0	0	0	0	0	0	0	0	1	69	30	0	0	0	0
270	35	0	0	0	0	0	0	0	0	0	1	78	20	0	0	0	1
285	20	0	0	1	0	0	0	0	0	0	10	79	10	0	0	0	0
300	10	0	0	0	0	0	0	0	0	0	0	70	30	0	0	0	0
310	20	0	0	0	0	0	0	0	0	0	0	40	55	0	5	0	0
320	20	0	0	0	0	0	0	0	0	0	0	30	70	0	0	0	0
335	15	0	0	0	0	0	0	0	0	0	0	20	80	0	0	0	0
350	25	0	0	0	0	0	0	0	0	0	30	0	70	0	0	0	0
365	30	0	0	0	0	0	0	0	0	0	1	0	99	0	0	0	0
380	25	0	0	0	0	0	0	0	0	0	1	0	99	0	0	0	0
395	30	0	0	0	0	0	0	0	0	0	1	0	99	0	0	0	0
410	20	0	0	0	0	0	0	0	0	0	1	0	99	0	0	0	0
425	25	0	0	0	0	0	0	0	0	0	5	0	95	0	0	0	0
440	30	0	0	0	0	0	0	0	0	0	1	0	99	0	0	0	0
455	60	0	0	0	0	0	0	0	0	0	5	0	95	0	0	0	0
465	60	0	0	0	0	0	0	0	0	0	15	0	85	0	0	0	0
480	50	0	0	0	0	0	0	0	0	0	1	0	99	0	0	0	0
495	60	0	0	0	0	0	0	0	0	0	5	15	65	10	5	0	0
505	15	0	0	0	0	0	0	0	0	0	5	0	95	0	0	0	0
520	25	1	0	0	0	0	0	5	0	0	5	5	74	10	0	0	0
535	30	0	0	0	0	0	20	50	0	0	5	5	9	0	10	0	1
550	35	0	0	0	0	0	0	50	0	0	5	20	10	0	0	0	15
565	30	0	0	0	0	0	5	70	0	5	0	5	10	0	0	0	5
580	25	0	0	0	0	0	10	75	0	0	10	0	0	0	0	0	5
595	35	0	0	0	0	10	10	79	0	0	1	0	0	0	0	0	0
610	25	0	0	0	0	0	20	79	1	0	0	0	0	0	0	0	0
625	10	0	0	0	0	0	10	90	0	0	0	0	0	0	0	0	0
640	45	0	0	0	0	0	0	90	0	10	0	0	0	0	0	0	0
650	35	10	0	0	0	0	0	80	0	10	0	0	0	0	0	0	0
665	50	30	0	0	0	0	0	50	0	0	20	0	0	0	0	0	0
680	40	10	0	0	0	0	0	80	0	5	5	0	0	0	0	0	0
695	50	30	0	0	0	0	15	55	0	0	0	0	0	0	0	0	0
710	50	0	10	0	0	0	5	85	0	0	0	0	0	0	0	0	0
725	45	0	40	0	0	0	0	60	0	0	0	0	0	0	0	0	0
740	45	0	80	0	0	0	0	20	0	0	0	0	0	0	0	0	0
755	25	0	90	0	0	0	0	10	0	0	0	0	0	0	0	0	0
770	40	0	60	0	0	0	0	30	0	0	10	0	0	0	0	0	0
785	30	5	54	0	0	1	0	40	0	0	0	0	0	0	0	0	0
800	40	5	60	0	0	5	0	20	0	0	10	0	0	0	0	0	0
815	40	0	88	0	0	2	0	10	0	0	0	0	0	0	0	0	0
830	45	0	35	0	0	5	0	40	0	0	20	0	0	0	0	0	0
845	55	10	40	0	0	0	10	20	0	0	20	0	0	0	0	0	0
860	50	0	49	0	0	20	0	30	1	0	0	0	0	0	0	0	0
875	60	0	60	0	0	20	0	20	0	0	0	0	0	0	0	0	0
890	40	0	70	0	0	10	0	20	0	0	0	0	0	0	0	0	0
905	45	0	40	0	0	30	0	30	0	0	0	0	0	0	0	0	0
915	35	5	55	0	0	30	0	10	0	0	0	0	0	0	0	0	0
930	40	0	75	0	0	10	0	10	0	0	5	0	0	0	0	0	0
945	60	0	90	0	0	10	0	0	0	0	0	0	0	0	0	0	0
965	15	0	99	0	0	0	0	1	0	0	0	0	0	0	0	0	0
970	10	0	99	0	0	0	0	1	0	0	0	0	0	0	0	0	0
985	45	5	60	0	10	20	0	5	0	0	0	0	0	0	0	0	0
1000	35	5	60	0	20	10	0	5	0	0	0	0	0	0	0	0	0
1005	45	10	40	0	20	29	0	1	0	0	0	0	0	0	0	0	0
1010	60	0	50	0	0	40	0	10	0	0	0	0	0	0	0	0	0
1015	60	0	70	0	0	20	0	10	0	0	0	0	0	0	0	0	0
1020	60	0	90	0	0	0	0	10	0	0	0	0	0	0	0	0	0
1025	90	0	80	0	0	19	0	1	0	0	0	0	0	0	0	0	0
1030	90	0	89	0	0	1	0	10	0	0	0	0	0	0	0	0	0
1035	90	0	70	0	0	20	0	10	0	0	0	0	0	0	0	0	0
1040	90	0	79	0	0	20	0	1	0	0	0	0	0	0	0	0	0
1095	90	0	69	0	0	30	0	1	0	0	0	0	0	0	0	0	0
1100	90	0	90	0	0	10	0	0	0	0	0	0	0	0	0	0	0
Sediment core E-700 (N 54.971827°, E 21.398518°): percentage (%) of plant macro-remnants referred to 21 plant taxa recorded in 57 peat samples
		Species
Samples, depth in core (cm)	Decomposition grade, %	Drepanocladus sp.	Alnus glutinosa (bark)	Betula sp. (bark)	Calamagrostis sp.	Phragmites australis	Carex rostrata	Carex lasiocarpa	Carex limosa	Menyanthes trifoliata	Comarum palustre	Calla palustris	Eriophorum vaginatum	Sphagnum angustifolium	Sphagnum fuscum	Sphagnum magellanicum	Sphagnum balticum	Sphagnum rubellum	Baeothryon cespitosum	Dwarf shrub rootlets	Scheuchzeria palustris	Erica tetralix	Andromeda polifolia	Sand
5	25	0	0	0	0	0	0	0	0	0	0	0	0	30	1	55	0	1	1	12	0	0	0	0
10	10	0	0	0	0	0	0	0	0	0	0	0	0	60	1	36	0	1	0	1	0	1	0	0
20	25	0	0	0	0	0	0	0	0	0	0	0	0	60	1	35	0	0	0	4	0	0	0	0
30	10	0	0	0	0	0	0	0	0	0	0	0	0	27	0	70	1	0	1	1	0	0	0	0
40	10	0	0	0	0	0	0	0	0	0	0	0	0	79	14	1	1	0	0	4	1	0	0	0
70	15	0	0	0	0	0	0	0	0	0	0	0	0	5	85	1	1	0	0	7	1	0	0	0
85	15	0	0	0	0	0	0	0	0	0	0	0	0	0	90	1	0	0	0	9	0	0	0	0
100	25	0	0	0	0	0	0	0	0	1	0	0	0	0	80	5	0	1	0	11	1	0	1	0
115	25	0	0	0	0	0	0	0	0	0	0	0	0	0	80	0	0	0	20	0	0	0	0	0
130	10	0	0	0	0	0	0	0	0	0	0	0	1	1	96	1	1	0	0	0	0	0	0	0
145	15	0	0	0	0	0	0	0	0	0	0	0	0	0	98	2	0	0	0	0	0	0	0	0
160	15	0	0	0	0	0	0	0	0	0	0	0	1	1	4	90	4	0	0	0	0	0	0	0
170	5	0	0	0	0	0	0	0	0	0	0	0	1	1	24	70	4	0	0	0	0	0	0	0
180	5	0	0	0	0	0	0	0	0	0	0	0	1	0	95	0	4	0	0	0	0	0	0	0
195	5	0	0	0	0	0	0	0	0	0	0	0	0	0	94	1	5	0	0	0	0	0	0	0
215	5	0	0	0	0	0	0	0	0	0	0	0	0	0	99	0	1	0	0	0	0	0	0	0
240	5	0	0	0	0	0	0	0	0	0	0	0	1	0	99	0	0	0	0	0	0	0	0	0
255	5	0	0	0	0	0	0	0	0	0	0	0	1	0	99	0	0	0	0	0	0	0	0	0
260	10	0	0	0	0	0	0	0	0	0	0	0	0	0	99	0	0	0	0	1	0	0	0	0
270	10	0	0	0	0	0	0	0	0	0	0	0	0	0	99	0	0	0	0	1	0	0	0	0
280	10	0	0	0	0	0	0	0	0	0	0	0	1	0	98	0	0	0	0	1	0	0	0	0
295	10	0	0	0	0	0	0	0	0	0	0	0	1	0	98	0	0	0	0	1	0	0	0	0
310	5	0	0	0	0	0	0	0	0	0	0	0	0	0	99	0	0	0	0	1	0	0	0	0
325	5	0	0	0	0	0	0	0	0	0	0	0	1	0	95	0	0	0	0	4	0	0	0	0
335	10	0	0	0	0	0	0	0	0	0	0	0	1	0	50	48	0	0	0	1	0	0	0	0
340	10	0	0	0	0	0	0	0	0	0	0	0	1	30	20	40	0	0	0	9	0	0	0	0
350	15	10	1	0	0	1	1	79	1	1	0	0	1	0	5	0	0	0	0	0	0	0	0	0
360	15	2	1	0	0	2	1	90	1	1	0	0	1	0	1	0	0	0	0	0	0	0	0	0
380	5	3	0	0	1	1	0	89	0	4	0	0	1	0	1	0	0	0	0	0	0	0	0	0
395	15	4	0	0	0	0	0	95	0	1	0	0	0	0	0	0	0	0	0	0	0	0	0	0
405	10	0	1	0	0	0	0	98	0	1	0	0	0	0	0	0	0	0	0	0	0	0	0	0
430	15	0	1	0	0	0	0	98	0	1	0	0	0	0	0	0	0	0	0	0	0	0	0	0
450	15	0	0	0	0	1	0	98	0	1	0	0	0	0	0	0	0	0	0	0	0	0	0	0
470	15	0	0	0	0	1	0	99	0	0	0	0	0	0	0	0	0	0	0	0	0	0	0	0
485	20	0	10	0	0	1	5	83	0	1	0	0	0	0	0	0	0	0	0	0	0	0	0	0
495	30	0	21	0	0	2	5	70	0	1	1	0	0	0	0	0	0	0	0	0	0	0	0	0
505	20	0	10	0	0	5	0	75	0	10	0	0	0	0	0	0	0	0	0	0	0	0	0	0
525	30	0	0	0	0	20	0	50	0	30	0	0	0	0	0	0	0	0	0	0	0	0	0	0
535	30	1	15	0	0	72	1	10	0	1	0	0	0	0	0	0	0	0	0	0	0	0	0	0
550	35	0	15	0	0	84	0	1	0	0	0	0	0	0	0	0	0	0	0	0	0	0	0	0
565	35	0	40	0	1	58	0	1	0	0	0	0	0	0	0	0	0	0	0	0	0	0	0	0
580	30	0	53	0	0	45	0	1	0	0	0	0	1	0	0	0	0	0	0	0	0	0	0	0
595	35	0	75	0	0	25	0	0	0	0	0	0	0	0	0	0	0	0	0	0	0	0	0	0
605	20	0	95	0	0	5	0	0	0	0	0	0	0	0	0	0	0	0	0	0	0	0	0	0
615	20	0	93	0	0	5	0	0	0	1	1	0	0	0	0	0	0	0	0	0	0	0	0	0
625	20	0	99	0	0	0	0	0	0	1	0	0	0	0	0	0	0	0	0	0	0	0	0	0
630	30	0	99	0	0	0	0	0	0	1	0	0	0	0	0	0	0	0	0	0	0	0	0	0
635	25	0	48	0	0	0	0	0	0	50	1	1	0	0	0	0	0	0	0	0	0	0	0	0
645	15	0	98	0	0	0	0	0	0	0	1	1	0	0	0	0	0	0	0	0	0	0	0	0
660	15	0	99	0	0	0	0	0	0	1	0	0	0	0	0	0	0	0	0	0	0	0	0	0
665	20	0	99	0	0	0	0	0	0	1	0	0	0	0	0	0	0	0	0	0	0	0	0	0
670	10	0	99	0	0	0	0	0	0	1	0	0	0	0	0	0	0	0	0	0	0	0	0	0
675	15	0	99	0	0	0	0	0	0	1	0	0	0	0	0	0	0	0	0	0	0	0	0	0
680	15	0	99	0	0	0	0	0	0	1	0	0	0	0	0	0	0	0	0	0	0	0	0	0
685	15	0	99	0	0	0	0	0	0	1	0	0	0	0	0	0	0	0	0	0	0	0	0	0
690	40	0	0	70	0	0	0	0	0	0	0	0	0	0	0	0	0	0	0	0	0	0	0	30
700	5	0	0	60	0	0	0	0	0	0	0	0	0	0	0	0	0	0	0	0	0	0	0	40
Sediment core J-700 (N 54.971348°, E 21.398230°): percentage (%) of plant macro-remnants referred to 12 plant taxa recorded in 45 peat samples
		Species
Samples, depth in core (cm)	Decomposition grade, %	Brachythecium sp.	Betula sp. (bark)	Phragmites australis	Carex rostrata	Carex lasiocarpa	Carex limosa	Eriophorum vaginatum	Sphagnum angustifolium	Sphagnum fuscum	Sphagnum magellanicum	Sphagnum balticum	Scheuchzeria palustris
10	1	0	0	0	0	0	0	0	20	0	80	0	0
25	1	0	0	0	0	0	0	0	15	0	80	5	0
40	1	0	0	0	0	0	0	0	20	10	70	0	0
55	1	0	0	0	0	0	0	0	30	10	60	0	0
70	10	0	0	0	0	0	0	0	50	30	20	0	0
85	5	0	0	0	0	0	0	0	1	99	0	0	0
100	5	0	0	0	0	0	0	0	1	99	0	0	0
115	5	0	0	0	0	0	0	0	1	99	0	0	0
130	1	0	0	0	0	0	0	0	1	99	0	0	0
145	5	0	0	0	0	0	0	0	1	99	0	0	0
160	1	0	0	0	0	0	0	0	1	99	0	0	0
175	1	0	0	0	0	0	0	0	1	99	0	0	0
190	1	0	0	0	0	0	0	0	1	99	0	0	0
210	5	0	0	0	0	0	0	0	1	99	0	0	0
225	5	0	0	0	0	0	0	0	1	99	0	0	0
240	1	0	0	0	0	0	0	0	1	99	0	0	0
255	5	0	0	0	0	0	0	0	1	99	0	0	0
270	3	0	0	0	0	0	0	0	1	99	0	0	0
285	1	0	0	0	0	0	0	1	0	99	0	0	0
300	1	0	0	0	0	0	0	5	0	95	0	0	0
315	1	0	0	0	0	10	0	0	30	50	0	10	0
330	15	0	0	0	0	75	15	0	0	0	0	0	10
345	10	5	0	0	0	95	0	0	0	0	0	0	0
360	5	1	0	0	5	84	0	10	0	0	0	0	0
375	15	0	10	0	0	85	0	0	0	0	0	0	5
390	40	0	0	0	1	99	0	0	0	0	0	0	0
410	40	0	0	0	1	99	0	0	0	0	0	0	0
425	35	0	0	0	1	99	0	0	0	0	0	0	0
440	20	0	10	0	10	80	0	0	0	0	0	0	0
455	25	0	0	0	20	80	0	0	0	0	0	0	0
470	45	0	0	0	1	99	0	0	0	0	0	0	0
485	50	0	1	0	0	99	0	0	0	0	0	0	0
500	60	0	20	0	0	80	0	0	0	0	0	0	0
515	50	0	20	0	0	80	0	0	0	0	0	0	0
530	40	0	10	10	0	70	0	10	0	0	0	0	0
545	50	0	10	20	0	70	0	0	0	0	0	0	0
560	60	0	80	10	0	10	0	0	0	0	0	0	0
575	40	0	80	10	0	10	0	0	0	0	0	0	0
590	30	0	90	1	0	9	0	0	0	0	0	0	0
605	30	0	70	10	0	20	0	0	0	0	0	0	0
620	40	0	30	40	0	30	0	0	0	0	0	0	0
635	20	0	40	40	0	20	0	0	0	0	0	0	0
650	60	0	70	20	0	10	0	0	0	0	0	0	0
665	80	0	40	30	0	30	0	0	0	0	0	0	0
680	85	0	40	30	0	20	0	10	0	0	0	0	0
700	80	0	70	20	0	10	0	0	0	0	0	0	0
Sediment core Z-830 (N 54.972092°, E 21.389175°): percentage (%) of plant macro-remnants referred to 13 plant taxa recorded in 53 peat samples
		Species
Samples, depth in core (cm)	Decomposition grade, %	Brachythecium sp.	Alnus glutinosa (bark)	Betula sp. (bark)	Phragmites australis	Carex rostrata	Carex lasiocarpa	Carex limosa	Eriophorum vaginatum	Sphagnum angustifolium	Sphagnum fuscum	Sphagnum magellanicum	Sphagnum balticum	Scheuchzeria palustris
10	1	0	0	0	0	0	0	0	0	40	0	60	0	0
25	1	0	0	0	0	0	0	0	0	0	0	90	10	0
40	1	0	0	0	0	0	0	0	0	10	20	70	0	0
65	50	0	0	0	0	0	0	0	10	0	20	70	0	0
80	25	0	0	0	0	0	0	0	0	0	90	10	0	0
95	5	0	0	0	0	0	0	0	5	10	10	75	0	0
110	10	0	0	0	0	0	0	0	0	1	99	0	0	0
125	5	0	0	0	0	0	0	0	0	1	99	0	0	0
140	35	0	0	0	0	0	0	0	10	39	50	1	0	0
155	5	0	0	0	0	0	0	0	0	50	50	0	0	0
175	1	0	0	0	0	0	0	0	0	60	40	0	0	0
190	1	0	0	0	0	0	0	0	0	30	70	0	0	0
215	1	0	0	0	0	0	0	0	1	0	99	0	0	0
230	25	0	0	0	0	0	0	0	0	0	99	0	1	0
245	30	0	0	0	0	0	0	0	0	0	99	0	1	0
260	60	0	0	0	0	0	0	0	1	0	99	0	0	0
275	60	0	0	0	0	0	0	0	1	0	99	0	0	0
290	50	0	0	0	0	0	0	0	10	0	90	0	0	0
310	30	0	0	0	0	0	0	0	0	0	99	0	1	0
325	15	0	0	0	0	0	0	0	0	0	99	0	1	0
340	5	0	0	0	0	0	0	0	0	0	99	0	1	0
355	3	0	0	0	0	0	0	0	0	0	95	0	5	0
370	5	0	0	0	0	0	0	0	0	0	95	0	5	0
385	5	0	0	0	0	0	0	0	0	0	99	0	1	0
400	1	0	0	0	0	0	0	0	0	0	95	0	5	0
415	2	0	0	0	0	0	0	0	1	0	99	0	0	0
430	5	0	0	0	0	0	0	0	1	0	99	0	0	0
445	15	0	0	0	0	0	0	0	0	0	99	1	0	0
460	5	0	0	0	0	0	0	0	0	0	99	1	0	0
475	30	0	0	0	0	0	0	0	10	0	85	5	0	0
490	40	0	0	0	0	0	0	0	0	0	99	1	0	0
505	50	0	0	0	0	0	0	0	0	0	95	5	0	0
520	40	0	0	0	0	0	0	0	10	5	80	0	0	5
535	50	0	0	10	0	5	0	0	0	10	70	5	0	0
550	20	0	0	5	0	0	40	0	10	25	10	10	0	0
565	25	0	0	0	0	40	30	0	10	5	15	0	0	0
580	30	0	0	0	0	0	10	0	0	50	20	10	0	10
595	20	0	0	20	0	0	20	0	0	20	40	0	0	0
610	50	0	0	60	0	0	40	0	0	0	0	0	0	0
625	10	0	0	0	0	0	95	0	5	0	0	0	0	0
640	10	0	0	0	0	0	99	0	1	0	0	0	0	0
655	25	0	0	0	0	0	99	0	1	0	0	0	0	0
670	35	0	0	0	0	0	90	0	10	0	0	0	0	0
685	30	10	0	0	0	10	80	0	0	0	0	0	0	0
700	50	5	0	0	0	15	80	0	0	0	0	0	0	0
715	60	0	0	0	10	10	80	0	0	0	0	0	0	0
730	60	15	0	0	10	0	75	0	0	0	0	0	0	0
745	70	0	10	0	10	10	65	5	0	0	0	0	0	0
760	60	0	60	0	20	0	10	0	10	0	0	0	0	0
775	40	0	30	0	60	0	10	0	0	0	0	0	0	0
790	50	0	50	0	40	0	10	0	0	0	0	0	0	0
825	45	0	59	0	40	0	1	0	0	0	0	0	0	0
830	95	0	65	0	30	0	5	0	0	0	0	0	0	0
Sediment core K-950 (N 54.972182°, E 21.369233°): percentage (%) of plant macro-remnants referred to 12 plant taxa recorded in 63 peat samples
		Species
Samples, depth in core (cm)	Decomposition grade, %	Brachythecium sp.	Alnus glutinosa (bark)	Phragmites australis	Carex rostrata	Carex lasiocarpa	Carex limosa	Eriophorum vaginatum	Sphagnum angustifolium	Sphagnum fuscum	Sphagnum magellanicum	Sphagnum balticum	Scheuchzeria palustris
10	1	0	0	0	0	0	0	0	90	10	0	0	0
25	1	0	0	0	0	0	0	0	70	30	0	0	0
40	1	0	0	0	0	0	0	0	70	30	0	0	0
55	1	0	0	0	0	0	0	0	40	50	10	0	0
70	1	0	0	0	0	0	0	0	30	69	1	0	0
90	3	0	0	0	0	0	0	0	10	60	30	0	0
110	3	0	0	0	0	0	0	0	10	70	20	0	0
125	3	0	0	0	0	0	0	0	20	20	60	0	0
140	8	0	0	0	0	0	0	0	40	30	30	0	0
155	1	0	0	0	0	0	0	0	50	30	20	0	0
170	3	0	0	0	0	0	0	1	0	99	0	0	0
185	40	0	0	0	0	0	0	30	0	60	0	0	10
200	10	0	0	0	0	0	0	1	0	99	0	0	0
215	3	0	0	0	0	0	0	1	0	99	0	0	0
230	25	0	0	0	0	0	0	1	0	99	0	0	0
245	5	0	0	0	0	0	0	1	0	99	0	0	0
260	1	0	0	0	0	0	0	1	0	99	0	0	0
275	15	0	0	0	0	0	0	40	0	60	0	0	0
290	40	0	0	0	0	0	0	20	0	70	0	0	10
305	1	0	0	0	0	0	0	0	5	95	0	0	0
320	5	0	0	0	0	0	0	1	0	99	0	0	0
335	2	0	0	0	0	0	0	1	0	99	0	0	0
350	1	0	0	0	0	0	0	1	0	99	0	0	0
365	1	0	0	0	0	0	0	1	0	99	0	0	0
380	1	0	0	0	0	0	0	1	0	99	0	0	0
395	1	0	0	0	0	0	0	10	0	90	0	0	0
410	3	0	0	0	0	0	0	1	0	99	0	0	0
425	2	0	0	0	0	0	0	0	1	99	0	0	0
440	20	0	0	0	0	0	0	0	1	99	0	0	0
455	40	0	0	0	0	0	0	20	70	10	0	0	0
470	30	0	0	0	0	0	0	0	0	90	0	10	0
485	5	0	0	0	0	0	0	0	0	99	0	1	0
500	5	0	0	0	0	0	0	0	0	98	0	2	0
515	10	0	0	0	0	0	0	0	0	90	0	10	0
530	5	0	0	0	0	0	0	0	0	90	0	0	10
545	5	0	0	0	0	0	0	0	0	99	0	0	1
560	15	0	0	0	0	0	0	0	1	99	0	0	0
575	20	10	0	0	0	70	0	0	5	5	0	0	10
590	40	0	0	0	10	60	20	0	1	9	0	0	0
605	20	0	0	0	10	80	10	0	0	0	0	0	0
620	15	5	0	0	0	85	10	0	0	0	0	0	0
635	30	0	0	0	0	80	0	10	10	0	0	0	0
650	20	0	0	0	0	90	0	0	10	0	0	0	0
665	30	10	0	0	0	90	0	0	0	0	0	0	0
680	20	0	0	0	0	80	10	0	0	0	0	0	10
695	25	1	0	0	0	99	0	0	0	0	0	0	0
710	50	10	0	0	0	90	0	0	0	0	0	0	0
725	60	0	0	0	10	80	0	10	0	0	0	0	0
740	60	0	0	0	10	90	0	0	0	0	0	0	0
755	55	0	0	10	10	80	0	0	0	0	0	0	0
770	50	5	0	5	10	80	0	0	0	0	0	0	0
785	65	5	10	20	0	65	0	0	0	0	0	0	0
800	95	0	10	40	0	50	0	0	0	0	0	0	0
815	90	0	0	60	0	40	0	0	0	0	0	0	0
830	70	0	20	60	0	20	0	0	0	0	0	0	0
845	70	0	20	70	0	10	0	0	0	0	0	0	0
860	65	0	40	50	0	10	0	0	0	0	0	0	0
875	40	0	40	60	0	0	0	0	0	0	0	0	0
890	45	0	40	50	10	0	0	0	0	0	0	0	0
905	40	0	70	30	0	0	0	0	0	0	0	0	0
920	45	0	90	10	0	0	0	0	0	0	0	0	0
935	40	0	80	20	0	0	0	0	0	0	0	0	0
950	70	0	60	40	0	0	0	0	0	0	0	0	0
Sediment core L-1000 (N 54.972514°, E 21.362798°): percentage (%) of plant macro-remnants referred to 15 plant taxa recorded in 65 peat samples
		Species
Samples, depth in core (cm)	Decomposition grade, %	Brachythecium sp.	Alnus glutinosa (bark)	Pinus sylvestris (bark)	Phragmites australis	Carex rostrata	Carex lasiocarpa	Carex limosa	Eriophorum vaginatum	Sphagnum balticum	Sphagnum angustifolium + Sph. fallax	Sphagnum fuscum + Sph. rubellum	Sphagnum magellanicum	Scheuchzeria palustris
10	2	0	0	0	0	0	0	0	0	0	40	20	40	0
25	5	0	0	0	0	0	0	0	30	0	40	20	10	0
40	1	0	0	0	0	0	0	0	0	0	50	10	40	0
55	1	0	0	0	0	0	0	0	0	0	80	10	10	0
70	1	0	0	0	0	0	0	0	0	0	40	50	10	0
85	1	0	0	0	0	0	0	0	0	0	30	70	0	0
100	1	0	0	0	0	0	0	0	0	0	10	90	0	0
115	1	0	0	0	0	0	0	0	0	0	1	99	0	0
130	5	0	0	0	0	0	0	0	0	0	40	60	0	0
145	10	0	0	0	0	0	0	0	0	0	10	90	0	0
160	5	0	0	0	0	0	0	0	0	0	10	90	0	0
175	5	0	0	0	0	0	0	0	0	0	0	90	0	10
190	1	0	0	0	0	0	0	0	1	0	0	99	0	0
205	40	0	0	0	0	0	0	0	30	0	0	70	0	0
220	10	0	0	0	0	0	0	0	1	0	0	99	0	0
235	1	0	0	0	0	0	0	0	5	0	0	95	0	0
250	5	0	0	0	0	0	0	0	10	0	0	90	0	0
265	15	0	0	0	0	0	0	0	10	0	0	90	0	0
280	5	0	0	0	0	0	0	0	5	0	0	95	0	0
295	2	0	0	0	0	0	0	0	10	0	5	85	0	0
310	7	0	0	0	0	0	0	0	0	20	0	80	0	0
325	15	0	0	0	0	0	0	0	0	10	0	90	0	0
340	20	0	0	0	0	0	0	0	0	0	5	95	0	0
355	35	0	0	0	0	0	0	0	0	0	90	10	0	0
370	45	0	0	0	0	0	0	0	0	0	40	60	0	0
385	5	0	0	0	0	0	0	0	0	0	1	99	0	0
400	5	0	0	0	0	0	0	0	0	1	0	99	0	0
415	35	0	0	0	0	0	0	0	10	0	1	89	0	0
430	5	0	0	0	0	0	0	0	0	0	1	99	0	0
445	5	0	0	0	0	0	0	0	0	0	1	99	0	0
460	20	0	0	0	0	0	0	0	0	5	0	95	0	0
475	25	0	0	0	0	0	0	0	20	0	0	70	10	0
490	30	0	0	0	0	0	0	0	40	0	0	60	0	0
510	40	0	0	0	0	0	0	0	20	0	0	80	0	0
525	60	0	0	0	0	0	20	0	30	20	0	30	0	0
540	50	0	0	0	0	0	30	0	20	0	30	20	0	0
555	60	0	0	0	0	0	40	0	10	0	0	40	0	10
570	60	0	0	0	0	0	30	0	0	0	10	60	0	0
585	5	0	0	0	0	10	30	0	0	10	0	50	0	0
600	15	0	0	0	0	0	60	0	0	0	0	30	10	0
615	10	0	0	0	0	0	85	5	10	0	0	0	0	0
630	15	0	0	0	0	0	90	10	0	0	0	0	0	0
645	20	0	0	0	0	0	99	1	0	0	0	0	0	0
660	30	0	0	0	0	0	90	0	10	0	0	0	0	0
675	25	10	0	0	0	10	80	0	0	0	0	0	0	0
690	30	0	0	0	0	10	85	0	5	0	0	0	0	0
710	15	0	0	0	0	20	70	0	10	0	0	0	0	0
725	10	0	0	0	0	20	75	5	0	0	0	0	0	0
740	20	20	0	0	0	0	80	0	0	0	0	0	0	0
755	60	0	0	0	10	30	60	0	0	0	0	0	0	0
770	50	0	0	0	0	20	80	0	0	0	0	0	0	0
785	20	0	0	0	10	0	90	0	0	0	0	0	0	0
800	25	0	0	0	20	0	80	0	0	0	0	0	0	0
815	35	5	0	0	10	0	85	0	0	0	0	0	0	0
830	35	0	0	0	10	5	85	0	0	0	0	0	0	0
845	25	0	40	10	20	0	30	0	0	0	0	0	0	0
860	40	0	50	0	10	10	30	0	0	0	0	0	0	0
875	60	0	40	0	30	0	30	0	0	0	0	0	0	0
890	60	0	0	0	50	0	40	10	0	0	0	0	0	0
910	5	0	95	0	5	0	0	0	0	0	0	0	0	0
925	10	0	90	0	10	0	0	0	0	0	0	0	0	0
940	30	0	80	0	20	0	0	0	0	0	0	0	0	0
960	50	0	40	0	60	0	0	0	0	0	0	0	0	0
980	50	0	60	0	40	0	0	0	0	0	0	0	0	0
1000	60	0	40	0	40	0	20	0	0	0	0	0	0	0
Sediment core M-600 (N 54.973582°, E 21.351640°): percentage (%) of plant macro-remnants referred to 10 plant taxa recorded in 39 peat samples
		Species
Samples, depth in core (cm)	Decomposition grade, %	Alnus glutinosa (bark)	Betula sp. (bark)	Phragmites australis	Carex rostrata	Carex lasiocarpa	Eriophorum vaginatum	Sphagnum angustifolium	Sphagnum fuscum	Sphagnum magellanicum	Scheuchzeria palustris
10	2	0	0	0	0	0	0	10	65	25	0
25	35	0	0	0	0	0	0	10	90	0	0
40	10	0	0	0	0	0	0	5	95	0	0
55	5	0	0	0	0	0	0	40	40	20	0
70	15	0	0	0	0	0	0	1	99	0	0
85	5	0	0	0	0	0	0	5	95	0	0
100	15	0	0	0	0	0	0	20	80	0	0
115	1	0	0	0	0	0	0	40	60	0	0
130	1	0	0	0	0	0	0	1	99	0	0
145	2	0	0	0	0	0	0	2	98	0	0
160	2	0	0	0	0	0	0	20	80	0	0
175	5	0	0	0	0	0	0	1	99	0	0
190	5	0	0	0	0	0	0	60	35	5	0
210	1	0	0	0	0	0	0	35	50	15	0
225	1	0	0	0	0	0	0	40	60	0	0
240	10	0	0	0	0	0	0	1	99	0	0
260	5	0	0	0	0	0	0	20	60	20	0
275	15	0	0	0	0	0	5	0	95	0	0
290	1	0	0	0	0	0	1	0	99	0	0
310	1	0	0	0	0	0	0	0	95	5	0
325	1	0	0	0	0	0	10	0	90	0	0
340	40	0	0	0	0	0	10	0	90	0	0
355	40	0	0	0	0	10	30	20	1	39	0
370	30	0	1	0	9	5	0	35	50	0	0
385	30	0	0	0	0	0	25	0	65	5	5
400	25	0	0	0	0	0	10	0	90	0	0
420	20	0	0	0	0	0	5	0	95	0	0
435	40	0	0	1	0	9	5	29	35	20	1
450	30	0	0	0	0	10	1	0	88	1	0
465	15	0	0	0	0	95	5	0	0	0	0
480	20	0	0	0	0	90	10	0	0	0	0
495	30	0	0	0	5	94	1	0	0	0	0
510	35	0	0	0	0	10	1	0	70	19	0
525	40	0	1	10	0	30	59	0	0	0	0
540	60	0	5	50	5	30	10	0	0	0	0
555	60	20	0	20	20	30	10	0	0	0	0
570	70	29	20	30	1	20	0	0	0	0	0
585	80	1	49	20	0	30	0	0	0	0	0
600	90	30	1	0	1	67	1	0	0	0	0

## Sheet: Zehlau (d)
Sediment core A-435 (N 54.537684°, E 20.931936°): percentage (%) of plant macro-remnants referred to 16 plant taxa recorded in 41 peat samples
		Species
Samples, depth in core (cm)	Decomposition grade, %	Phragmites australis	Carex rostrata	Carex lasiocarpa	Carex limosa	Menyanthes trifoliata	Betula sp. (bark)	Pinus sylvestris (bark)	Eriophorum vaginatum	Calluna vulgaris	Sphagnum magellanicum	Sphagnum angustifolium	Sphagnum fuscum	Sphagnum nemoreum	Scheuchzeria palustris	Andromeda polyfolia	Calamagrostis lanciolata
10	1	0	0	0	0	0	0	0	1	0	23	2	66	8	0	0	0
20	1	0	0	0	0	0	0	0	1	0	15	8	60	15	1	0	0
30	1	0	0	0	0	0	1	0	2	1	38	2	50	4	1	1	0
45	2	0	0	0	0	0	1	0	5	1	43	5	35	6	3	1	0
60	2	0	0	0	0	0	1	0	7	0	40	5	35	6	5	1	0
75	2	0	0	0	0	0	1	0	4	0	39	6	38	8	3	1	0
90	2	0	0	0	0	0	1	0	5	0	70	2	12	6	3	1	0
105	3	0	0	0	0	0	1	0	5	1	75	5	4	6	2	1	0
120	4	0	0	0	0	0	0	0	5	0	86	0	5	2	2	0	0
135	5	0	0	0	0	0	0	0	5	0	80	0	11	2	2	0	0
150	8	0	0	0	0	0	0	0	4	0	7	0	81	3	4	0	1
165	10	0	0	0	0	0	0	0	5	0	3	0	80	6	4	0	2
180	10	0	0	0	0	0	0	0	4	1	0	0	88	2	5	0	0
185	13	0	0	0	0	0	0	0	8	0	0	0	75	5	12	0	0
190	15	0	0	0	0	0	0	0	9	0	0	0	70	10	10	0	1
200	15	0	0	0	0	0	0	0	5	0	0	0	85	10	0	0	0
210	17	0	0	0	0	0	0	0	4	1	0	0	89	5	0	0	1
225	18	0	0	0	0	0	0	0	3	1	0	0	92	3	0	0	1
240	18	0	0	0	0	0	0	0	8	0	1	0	85	4	1	0	1
255	19	0	0	0	0	0	0	0	5	0	1	0	86	6	1	0	1
270	22	0	0	0	0	0	0	0	4	0	1	0	88	5	1	0	1
280	24	0	0	0	0	0	0	0	3	1	2	0	90	3	1	0	0
290	25	0	0	0	0	0	0	0	3	0	4	0	91	0	2	0	0
310	25	0	0	0	0	0	0	0	4	0	3	0	91	0	2	0	0
320	25	0	0	0	0	0	0	0	3	0	1	0	94	0	2	0	0
335	25	0	0	0	0	0	0	0	4	1	3	0	91	0	1	0	0
345	30	0	0	0	0	0	0	0	3	1	5	0	90	0	1	0	0
360	32	0	0	0	0	0	0	0	5	1	13	0	80	0	1	0	0
365	32	0	0	0	0	0	0	1	1	5	12	0	80	0	1	0	0
370	34	0	0	0	0	0	0	0	5	1	50	2	36	0	5	1	0
380	35	0	0	0	0	0	1	1	2	6	40	11	34	0	4	1	0
385	35	0	0	0	0	0	1	2	3	12	38	3	25	0	15	1	0
390	60	0	1	0	0	0	1	1	85	2	4	2	3	0	1	0	0
395	65	0	3	0	0	0	0	1	90	2	3	0	0	0	1	0	0
400	75	0	8	0	0	0	0	0	88	0	2	0	0	0	2	0	0
405	40	0	60	0	0	0	0	0	37	0	3	0	0	0	0	0	0
410	35	1	85	1	1	0	0	0	10	0	1	0	0	0	0	0	1
420	40	1	95	0	1	1	0	0	0	0	1	0	0	0	0	0	1
425	40	1	95	0	1	1	0	0	0	0	1	0	0	0	0	0	1
430	40	1	95	0	1	1	0	0	0	0	1	0	0	0	0	0	1
435	45	1	95	0	1	1	0	0	0	0	1	0	0	0	0	0	1
Sediment core B-510 (N 54.5333396°, E 20.9286517°): percentage (%) of plant macro-remnants referred to 16 plant taxa recorded in 45 peat samples
		Species
Samples, depth in core (cm)	Decomposition grade, %	Phragmites australis	Carex rostrata	Carex lasiocarpa	Carex limosa	Menyantes trifoliata	Calamagrostis lanceolata	Betula sp. (bark)	Pinus sylvestris (bark)	Eriophorum vaginatum	Calluna vulgaris	Sphagnum magellanicum	Sphagnum fuscum	Sphagnum angustifolium	Sphagnum nemoreum	Scheuchzeria palustris	Andromeda polyfolia
5	1	0	0	0	0	0	0	0	0	1	0	1	95	1	1	1	0
15	3	0	0	0	0	0	0	0	0	1	0	1	94	1	2	1	0
20	3	0	0	0	0	0	0	0	0	1	0	1	94	1	2	1	0
30	4	0	0	0	0	0	0	0	0	2	0	2	90	3	1	2	0
45	40	0	0	0	0	0	0	0	0	1	0	6	85	5	1	2	0
55	45	0	0	0	0	0	0	0	0	4	0	1	90	2	0	3	0
60	50	0	0	0	0	0	0	0	0	1	0	1	95	2	0	1	0
75	10	0	0	0	0	0	0	0	0	1	0	1	97	1	0	0	0
80	5	0	0	0	0	0	0	0	0	3	1	5	91	0	0	0	0
95	6	0	0	0	0	0	0	0	0	1	3	7	89	0	0	0	0
110	8	0	0	0	0	0	0	0	0	1	1	3	95	0	0	0	0
120	8	0	0	0	0	0	0	0	0	2	2	1	95	0	0	0	0
125	10	0	0	0	0	0	0	0	0	2	1	1	96	0	0	0	0
140	10	0	0	0	0	0	0	0	0	2	1	1	96	0	0	0	0
155	11	0	0	0	0	0	0	0	0	2	1	3	94	0	0	0	0
170	11	0	0	0	0	0	0	0	0	1	0	0	99	0	0	0	0
185	11	0	0	0	0	0	0	0	0	1	0	0	99	0	0	0	0
200	12	0	0	0	0	0	0	0	0	1	0	1	98	0	0	0	0
215	13	0	0	0	0	0	0	0	0	0	0	1	99	0	0	0	0
230	13	0	0	0	0	0	0	0	0	0	0	1	99	0	0	0	0
245	13	0	0	0	0	0	0	0	0	0	0	1	99	0	0	0	0
255	15	0	0	0	0	0	0	0	0	0	0	2	98	0	0	0	0
270	15	0	0	0	0	0	0	0	0	0	0	2	98	0	0	0	0
285	17	0	0	0	0	0	0	0	0	0	0	11	89	0	0	0	0
305	18	0	0	0	0	0	0	0	0	0	0	10	90	0	0	0	0
320	20	0	0	0	0	0	0	0	0	0	0	10	90	0	0	0	0
335	20	0	0	0	0	0	0	0	0	0	0	8	92	0	0	0	0
355	22	0	0	0	0	0	0	0	0	0	0	5	95	0	0	0	0
365	22	0	0	0	0	0	0	0	0	0	0	5	95	0	0	0	0
375	23	0	0	0	0	0	0	0	0	0	0	10	90	0	0	0	0
390	60	0	0	0	0	0	0	0	0	0	0	5	95	0	0	0	0
400	60	0	0	0	0	0	0	0	0	0	0	10	90	0	0	0	0
410	27	0	0	0	0	0	0	0	0	2	0	8	90	0	0	0	0
425	28	0	0	0	0	0	0	0	0	2	0	8	90	0	0	0	0
440	30	0	0	0	0	0	0	0	0	10	0	10	60	0	0	15	5
455	32	0	0	0	0	0	0	0	0	30	0	10	40	0	0	16	4
460	35	0	0	0	0	0	0	0	0	40	0	5	40	0	0	7	8
465	40	0	0	0	0	0	0	0	0	40	0	15	30	0	0	5	10
475	50	15	74	2	5	1	1	1	1	0	0	0	0	0	0	0	0
485	60	15	64	8	6	1	1	3	2	0	0	0	0	0	0	0	0
490	60	15	61	10	2	5	1	2	4	0	0	0	0	0	0	0	0
495	80	20	50	12	2	4	0	5	7	0	0	0	0	0	0	0	0
500	85	15	57	10	1	1	0	7	9	0	0	0	0	0	0	0	0
505	90	10	65	15	1	1	0	5	3	0	0	0	0	0	0	0	0
510	60	20	65	10	1	1	1	1	1	0	0	0	0	0	0	0	0
Sediment core V-350 (N 54.539837°, E 20.934812°): percentage (%) of plant macro-remnants referred to 16 plant taxa recorded in 31 peat samples
		Species
Samples, depth in core (cm)	Decomposition grade, %	Phragmites australis	Carex rostrata	Carex lasiocarpa	Carex limosa	Menyantes trifoliata	Calamagrostis lanceolata	Betula sp. (bark)	Pinus sylvestris (bark)	Eriophorum vaginatum	Calluna vulgaris	Sphagnum magellanicum	Sphagnum fuscum	Sphagnum angustifolium	Sphagnum nemoreum	Scheuchzeria palustris	Andromeda polyfolia
5	1	0	0	0	0	0	0	0	0	0	0	20	30	49	1	0	0
15	2	0	0	0	0	0	0	0	0	0	0	30	30	37	3	0	0
25	2	0	0	0	0	0	0	0	0	0	0	15	30	50	5	0	0
40	4	0	0	0	0	0	0	0	0	0	0	20	29	50	1	0	0
55	5	0	0	0	0	0	0	0	0	0	0	10	10	75	5	0	0
70	10	0	0	0	0	0	0	0	0	0	0	1	0	99	0	0	0
90	13	0	0	0	0	0	0	0	0	0	0	0	2	98	0	0	0
105	13	0	0	0	0	0	0	0	0	1	0	1	38	60	0	0	0
120	15	0	0	0	0	0	0	0	0	4	1	4	35	53	0	2	1
130	15	0	0	0	0	0	0	0	0	5	3	1	18	65	0	5	3
145	17	0	0	0	0	0	0	0	0	4	5	1	34	50	0	4	2
155	17	0	0	0	0	0	0	0	0	7	2	13	25	45	0	3	5
165	17	0	0	0	0	0	0	0	0	4	1	40	40	10	0	5	0
170	20	0	0	0	0	0	0	0	0	8	1	42	40	1	0	8	0
175	20	0	0	0	0	0	0	0	0	5	3	50	37	0	0	5	0
180	21	0	0	0	0	0	0	0	0	5	2	50	33	0	0	10	0
195	21	0	0	0	0	0	0	0	0	1	1	43	55	0	0	0	0
205	21	0	0	0	0	0	0	0	0	1	1	43	55	0	0	0	0
215	23	0	0	0	0	0	0	0	0	2	1	48	49	0	0	0	0
230	24	0	0	0	0	0	0	0	0	4	0	44	52	0	0	0	0
240	25	0	0	0	0	0	0	0	0	5	0	44	51	0	0	0	0
250	26	0	0	0	0	0	0	0	0	2	0	48	50	0	0	0	0
265	28	0	0	0	0	0	0	0	0	3	0	48	49	0	0	0	0
280	35	0	0	0	0	0	0	0	0	1	0	49	50	0	0	0	0
295	40	4	0	0	0	0	0	0	0	3	0	46	47	0	0	0	0
300	42	5	0	0	0	0	0	0	0	5	0	45	45	0	0	0	0
305	60	34	34	20	5	3	1	2	1	0	0	0	0	0	0	0	0
310	70	60	18	10	1	1	1	5	4	0	0	0	0	0	0	0	0
315	75	70	10	5	2	3	1	6	3	0	0	0	0	0	0	0	0
320	80	70	11	8	1	1	1	3	5	0	0	0	0	0	0	0	0
350	60	80	6	5	1	1	1	2	4	0	0	0	0	0	0	0	0
Sediment core G-220 (N 54.523868834°, E 20.932430300°): percentage (%) of plant macro-remnants referred to 14 plant taxa recorded in 20 peat samples
		Species
Samples, depth in core (cm)	Decomposition grade, %	Phragmites australis	Carex rostrata	Carex lasiocarpa	Menyantes trifoliata	Calamagrostis lanceolata	Betula sp. (bark)	Pinus sylvestris (bark)	Eriophorum vaginatum	Calluna vulgaris	Sphagnum magellanicum	Sphagnum fuscum	Sphagnum angustifolium	Scheuchzeria palustris	Andromeda polyfolia
5	1	0	0	0	0	0	0	0	0	0	99	1	0	0	0
15	1	0	0	0	0	0	0	0	0	0	90	10	0	0	0
30	2	0	0	0	0	0	0	0	0	0	75	20	5	0	0
40	3	0	0	0	0	0	0	0	0	0	80	15	5	0	0
55	4	0	0	0	0	0	0	0	0	0	50	50	0	0	0
70	6	0	0	0	0	0	0	0	0	0	65	35	0	0	0
85	8	0	0	0	0	0	0	0	5	0	60	35	0	0	0
100	15	0	0	0	0	0	0	0	10	0	50	40	0	0	0
115	18	0	0	0	0	0	0	0	10	0	60	30	0	0	0
125	18	0	0	0	0	0	0	0	15	0	55	30	0	0	0
135	20	0	0	0	0	0	0	0	20	0	40	40	0	0	0
145	24	0	0	0	0	0	1	1	13	0	45	40	0	0	0
155	26	0	0	0	0	0	1	1	30	0	40	28	0	0	0
160	28	10	1	0	0	0	2	5	20	0	40	22	0	0	0
165	30	66	5	5	0	0	3	2	10	2	0	5	0	1	1
180	35	65	10	5	0	0	2	3	5	3	0	5	0	1	1
190	38	65	5	5	0	0	5	5	10	0	0	5	0	0	0
210	40	30	20	10	1	5	5	5	20	0	0	4	0	0	0
215	45	99	1	0	0	0	0	0	0	0	0	0	0	0	0
220	50	99	1	0	0	0	0	0	0	0	0	0	0	0	0
Sediment core D-215 (N 54.559490°, E 20.8810925°): percentage (%) of plant macro-remnants referred to 8 plant taxa recorded in 21 peat samples
		Species
Samples, depth in core (cm)	Decomposition grade, %	Phragmites australis	Pinus sylvestris (bark)	Eriophorum vaginatum	Calluna vulgaris	Sphagnum magellanicum	Sphagnum fuscum	Sphagnum angustifolium	Andromeda polyfolia
5	13	0	5	0	5	60	29	0	1
15	2	0	1	0	5	60	33	0	1
20	2	0	2	0	1	55	41	0	1
35	4	0	1	0	1	60	37	0	1
50	5	0	1	0	1	27	70	0	1
60	5	0	1	0	2	37	59	0	1
70	6	1	1	0	2	35	60	0	1
80	7	1	1	1	1	20	71	3	2
95	8	1	1	3	1	30	57	5	2
105	10	0	2	3	0	70	15	10	0
115	11	0	2	1	0	70	15	12	0
125	13	0	3	2	0	80	10	5	0
135	14	0	1	1	0	75	15	8	0
145	14	0	1	1	0	80	9	9	0
155	17	0	5	1	0	60	29	5	0
165	23	0	5	1	0	50	24	20	0
180	35	0	25	5	0	60	0	10	0
195	38	0	20	20	0	50	0	10	0
200	40	0	25	12	0	55	0	8	0
210	40	0	25	12	0	55	0	8	0
215	45	0	3	2	0	70	0	25	0
Sediment core E-450 (N 54.5416181°, E 20.8980836°): percentage (%) of plant macro-remnants referred to 15 plant taxa recorded in 29 peat samples
		Species
Samples, depth in core (cm)	Decomposition grade, %	Phragmites australis	Carex rostrata	Carex lasiocarpa	Carex limosa	Menyantes trifoliata	Alnus glutinosa (bark)	Betula sp. (bark)	Pinus sylvestris (bark)	Eriophorum vaginatum	Sphagnum magellanicum	Sphagnum fuscum	Sphagnum angustifolium	Sphagnum balticum	Scheuchzeria palustris	Rubus chamaemorus	Filamentous algae
10	1	0	0	0	0	0	0	0	0	0	0	93	0	0	0	7	0
15	2	0	0	0	0	0	0	0	0	0	0	94	0	0	0	6	0
20	2	0	0	0	0	0	0	0	0	0	0	97	0	0	0	3	0
35	3	0	0	0	0	0	0	0	0	0	0	99	0	0	0	1	0
50	3	0	0	0	0	0	0	0	0	0	0	97	0	0	0	3	0
60	39	0	0	0	0	0	0	0	0	0	0	69	0	27	0	0	4
70	51	0	0	0	0	0	0	0	0	0	0	51	0	36	0	0	13
85	7	0	0	0	0	0	0	0	0	0	0	98	0	2	0	0	0
100	8	0	0	0	0	0	0	0	0	0	0	99	0	1	0	0	0
115	8	0	0	0	0	0	0	0	0	0	0	99	0	1	0	0	0
135	9	0	0	0	0	0	0	0	0	0	0	99	0	1	0	0	0
150	10	0	0	0	0	0	0	0	0	1	0	99	0	0	0	0	0
170	10	0	0	0	0	0	0	0	0	2	0	97	0	0	1	0	0
185	11	0	0	0	0	0	0	0	0	3	0	95	0	0	2	0	0
215	11	0	0	0	0	0	0	0	0	3	0	95	0	0	2	0	0
240	12	0	0	0	0	2	0	0	0	13	0	82	0	0	3	0	0
250	20	38	13	0	11	2	0	0	6	1	14	0	14	0	1	0	0
260	43	61	15	0	3	2	0	0	2	8	1	0	7	0	1	0	0
275	48	83	0	0	0	0	0	0	0	0	0	0	17	0	0	0	0
280	14	0	0	0	0	0	0	0	0	0	98	0	2	0	0	0	0
310	14	0	0	0	0	0	0	0	0	0	99	0	1	0	0	0	0
340	15	0	0	0	0	0	0	0	0	0	99	0	1	0	0	0	0
350	17	1	0	0	0	0	0	0	0	0	99	0	0	0	0	0	0
365	19	2	0	0	0	0	0	0	0	0	98	0	0	0	0	0	0
385	20	3	0	0	0	0	0	0	0	0	97	0	0	0	0	0	0
400	21	33	0	0	0	0	0	0	0	0	67	0	0	0	0	0	0
415	29	87	5	0	5	0	0	0	3	0	0	0	0	0	0	0	0
435	35	66	11	1	11	0	1	2	8	0	0	0	0	0	0	0	0
450	38	65	12	1	12	0	4	3	3	0	0	0	0	0	0	0	0
Sediment core YO-585 (N 54.527188°, E 20.910689°): percentage (%) of plant macro-remnants referred to 14 plant taxa recorded in 33 peat samples
		Species
Samples, depth in core (cm)	Decomposition grade, %	Phragmites australis	Carex rostrata	Carex lasiocarpa	Menyantes trifoliata	Alnus glutinosa (bark)	Betula sp. (bark)	Pinus sylvestris (bark)	Eriophorum vaginatum	Calluna vulgaris	Sphagnum magellanicum	Sphagnum fuscum	Sphagnum angustifolium	Sphagnum balticum	Scheuchzeria palustris
10	1	0	0	0	0	0	2	0	0	2	96	0	0	0	0
25	1	0	0	0	0	0	3	0	0	2	95	0	0	0	0
45	2	0	0	0	0	0	10	0	0	3	61	17	7	2	0
60	3	0	0	0	0	0	2	0	0	5	62	21	9	1	0
85	3	0	0	0	0	0	0	0	2	0	38	51	8	1	0
110	4	0	0	0	0	0	0	0	7	0	37	50	6	0	0
145	4	0	0	0	0	0	0	0	3	0	42	55	0	0	0
170	5	0	0	0	0	0	0	0	2	3	27	68	0	0	0
195	6	0	0	0	1	0	0	0	0	0	0	97	0	0	2
210	6	0	0	0	1	0	0	0	0	0	0	98	0	0	1
230	6	0	0	0	0	0	0	0	7	0	0	93	0	0	0
245	8	0	0	0	0	0	0	0	13	0	0	87	0	0	0
265	8	0	0	0	0	0	0	0	15	0	0	84	0	0	1
275	9	0	0	0	0	0	0	0	29	0	0	69	0	0	2
280	10	0	0	0	0	0	0	0	48	0	0	51	0	0	1
290	11	0	0	0	0	0	0	0	37	0	0	63	0	0	0
310	12	0	0	0	0	0	0	0	16	0	0	84	0	0	0
345	12	0	0	0	2	0	0	0	5	0	0	91	0	0	2
360	13	0	0	0	0	0	0	0	0	0	1	99	0	0	0
380	14	0	0	0	0	0	0	0	1	0	17	82	0	0	0
400	15	0	0	0	0	0	0	0	2	0	49	49	0	0	0
425	16	0	0	0	0	0	0	0	2	0	52	10	36	0	0
445	18	0	0	0	0	0	0	0	3	0	41	0	39	17	0
465	20	0	0	0	0	0	0	0	1	0	74	0	16	9	0
485	20	0	0	0	0	0	0	0	3	0	75	0	19	3	0
510	21	0	0	0	0	0	0	0	1	0	81	0	15	3	0
530	23	0	0	0	0	0	0	0	2	0	98	0	0	0	0
545	24	0	0	0	0	0	3	0	17	0	80	0	0	0	0
555	26	0	0	0	0	0	8	0	37	0	55	0	0	0	0
560	40	0	0	0	0	0	5	0	41	0	54	0	0	0	0
570	90	90	2	1	0	1	4	2	0	0	0	0	0	0	0
580	93	84	2	1	0	2	7	4	0	0	0	0	0	0	0
585	95	99	1	0	0	0	0	0	0	0	0	0	0	0	0
Sediment core J-480 (N 54.513076°, E 20.924537°): percentage (%) of plant macro-remnants referred to 12 plant taxa recorded in 51 peat samples
		Species
Samples, depth in core (cm)	Decomposition grade, %	Phragmites australis	Carex rostrata	Betula sp. (bark)	Pinus sylvestris	Eriophorum vaginatum	Calluna vulgaris	Sphagnum magellanicum	Sphagnum angustifolium + Sph. fallax	Sphagnum balticum	Sphagnum fuscum + Sph. rubellum
5	16	0	0	0	0	1	10	43	0	8	38
10	12	0	0	0	0	1	0	54	0	15	30
15	16	0	0	0	0	1	0	33	0	43	23
20	19	0	0	0	0	2	0	28	0	38	32
25	17	0	0	0	0	1	0	30	0	25	44
35	3	0	0	0	0	4	0	5	0	48	43
45	4	0	0	0	0	1	0	2	0	51	46
50	7	0	0	0	0	2	0	3	0	45	50
60	8	0	0	0	0	3	0	2	0	45	50
70	10	0	0	0	0	1	0	1	0	46	52
80	12	0	0	0	0	1	0	2	0	44	53
90	12	0	0	0	0	2	0	2	0	30	66
100	14	0	0	0	0	2	0	2	0	27	69
110	14	0	0	0	0	2	0	0	0	3	95
120	14	0	0	0	0	2	0	0	0	1	97
130	15	0	0	0	0	1	0	0	0	9	90
140	15	0	0	0	0	1	0	0	0	7	92
150	16	0	0	0	0	1	0	0	0	4	95
160	17	0	0	0	0	1	0	0	0	4	95
170	18	0	0	0	0	1	0	0	0	3	96
180	19	0	0	0	0	0	0	0	0	9	91
190	18	0	0	0	0	0	0	0	0	7	93
200	19	0	0	0	0	0	0	0	0	5	95
210	21	0	0	0	0	0	0	31	24	0	45
220	24	0	0	0	0	0	0	29	28	0	43
230	24	0	0	0	0	0	0	27	15	0	58
240	24	0	0	0	0	0	0	31	8	0	61
250	26	0	0	0	0	0	0	29	8	0	63
260	27	1	0	0	0	0	0	30	10	0	59
270	30	1	0	0	0	0	0	24	12	0	63
280	20	1	0	0	0	0	0	20	15	0	64
290	28	1	0	0	0	0	0	23	16	0	60
300	29	1	0	0	0	0	0	30	9	0	60
310	30	1	0	0	0	0	0	30	19	0	50
320	30	1	0	0	0	0	0	10	19	0	70
330	31	2	0	0	0	0	0	6	32	0	60
340	32	2	0	0	0	0	0	60	18	0	20
350	32	5	0	0	0	0	0	95	0	0	0
360	33	10	0	0	0	0	0	90	0	0	0
370	36	1	0	0	0	0	0	99	0	0	0
380	37	0	0	0	0	2	0	98	0	0	0
390	41	0	0	0	0	2	0	98	0	0	0
400	43	0	0	0	0	10	0	90	0	0	0
410	48	40	5	8	12	35	0	0	0	0	0
420	51	40	5	7	8	40	0	0	0	0	0
430	52	45	3	7	5	40	0	0	0	0	0
440	56	90	5	5	0	0	0	0	0	0	0
450	60	90	5	5	0	0	0	0	0	0	0
460	65	80	5	15	0	0	0	0	0	0	0
470	70	90	5	5	0	0	0	0	0	0	0
480	80	99	1	0	0	0	0	0	0	0	0

## Sheet: Vittgirrenskoye (e)
Sediment core Т6 (N 54.797460°, E 21.653481°): percentage (%) of plant macro-remnants referred to 7 plant taxa recorded in 3 peat samples
	Species
Samples, depth in core (cm)	Carex sp.	Pinus sylvestris	Fruticules	Eriophorum vaginatum	Eriophorum polystachion	Sphagnum fuscum	Sphagnum magellanicum	unidentified
5-15	0	0	5	0	0	95	+	0
15-35	2	0	0	0	40	0	55	3
35-100	35	10	+	50	0	0	5	0
Sediment core Т2 (N 54.803305°, E 21.659666°): percentage (%) of plant macro-remnants referred to 7 plant taxa recorded in 3 peat samples
	Species
Samples, depth in core (cm)	Carex sp.	Carex limosa	Alnus glutinosa (bark)	Pinus sylvestris (bark)	Betula sp. (bark)	Fruticules	Eriophorum vaginatum	Charred wood pieces
20-45	0	20	0	50	0	10	18	2
45-60	50	0	50	0	+	0	0	0
60-70	60	0	40	0	0	0	0	0
Sediment core Т11 (N 54.798273°, E 21.658957°): percentage (%) of plant macro-remnants referred to 6 plant taxa recorded in 4 peat samples
	Species
Samples, depth in core (cm)	Carex lasiocarpa	Pinus sylvestris (bark)	Eriophorum vaginatum	Eriophorum gracile	Sphagnum fuscum	Sphagnum magellanicum	Sphagnum (stems)
10-20	0	0	0	0	10	90	0
20-30	0	0	20	0	+	80	0
30-45	0	0	15	0	25	40	20
45-55	3	1	+	90	1	5	0
Sediment core Т4A (N 54.799276°, E 21.654562°): percentage (%) of plant macro-remnants referred to 8 plant taxa recorded in 4 peat samples
	Species
Samples, depth in core (cm)	Pinus sylvestris (bark)	Polytrichum strictum	Betula sp. (bark)	Fruticules	Eriophorum vaginatum	Eriophorum gracile	Sphagnum fuscum	Sphagnum magellanicum	Sphagnum (stems)
0-20	0	0	0	3	0	0	97	+	0
20-40	15	+	0	2	0	0	75	8	0
40-60	+	0	0	3	2	0	0	75	20
60-85	35	0	2	10	0	3	25	25	0
Sediment core Т4 (N 54.799276°, E 21.654562°): percentage (%) of plant macro-remnants referred to 8 plant taxa recorded in 3 peat samples
	Species
Samples, depth in core (cm)	Pinus sylvestris (bark)	Polytrichum strictum	Fruticules	Eriophorum vaginatum	Eriophorum gracile	Sphagnum fuscum	Sphagnum magellanicum	Sphagnum rubellum
0-20	0	0	0	0	0	5	0	95
20-30	0	0	1	+	0	98	1	0
30-35	35	15	0	0	35	3	12	0
Sediment core Т3A (N 54.800792°, E 21.656464°): percentage (%) of plant macro-remnants referred to 8 plant taxa recorded in 4 peat samples
	Species
Samples, depth in core (cm)	Pinus sylvestris (bark)	Betula sp. (bark)	Fruticules	Eriophorum vaginatum	Sphagnum fuscum	Sphagnum angustifolium	Sphagnum magellanicum	Calamagrostis lanceolata	Structureless remnants	unidentified
0-20	0	0	0	30	+	+	70	0	0	0
30-50	0	0	5	25	0	0	70	0	0	0
50-90	50	0	0	1	0	0	30	5	14	0
90-110	1	7	0	7	0	+	80	0	0	5
Sediment core Т10 (N 54.796899°, E 21.657445°): percentage (%) of plant macro-remnants referred to 3 plant taxa recorded in 2 peat samples
	Species
Samples, depth in core (cm)	Eriophorum sp.	Sphagnum fuscum	Sphagnum magellanicum	unidentified
5-15	1	+	97	2
15-30	0	1	99	0
+ – less than 1%

## Sheet: Olenye (f)
Sediment core MO-lake (N 54.56646°, E 21.70243°): percentage (%) of plant macro-remnants referred to 16 plant taxa recorded in 23 peat samples
		Species
Samples, depth in core (cm)	Decomposition grade, %	Pinus sylvestris	Betula sp. (bark)	Phragmites australis	Eriophorum polystachyon	Eriophorum vaginatum	Ericaceae	Sphagnum angustifolium	Sphagnum fallax	Sphagnum magellanicum	Sphagnum fuscum	Sphagnum capillifolium	Sphagnum rubellum	Aulacomnium palustre	Pleurozium schreberi	Arcella sp.	Callidina sp.		Samples, depth in core (cm)	Radiocarbon dates (14C). Interval of the calibrated age for 1 sigma, сal.BP
5	7	0	8	10	0	0	20	40	15	0	0	0	0	7	0	0	0		75	after 1950
15	15	5	20	7	15	0	10	20	15	3	0	0	0	0	5	0	0		200	757 - 832
25	50	15	0	0	40	0	35	7	1	2	0	0	0	0	0	0	0		345	1546 - 1743
35	35	25	5	10	25	0	15	10	0	7	2	0	0	0	1	0	0		775	7973 - 8177
45	7	3	0	3	15	5	2	3	0	4	30	35	0	0	0	0	0		1035	9553 - 9946
55	15	0	0	0	35	15	0	15	0	35	0	0	0	0	0	0	0
70	3	0	0	0	3	2	0	50	0	20	25	0	0	0	0	0	0
85	7	0	2	0	20	10	3	60	0	5	0	0	0	0	0	0	0
95	65	5	0	0	35	0	0	3	0	2	20	35	0	0	0	0	0
105	20	0	0	0	10	0	0	3	0	2	35	50	0	0	0	0	0
115	5	1	0	0	15	5	1	0	0	2	15	60	1	0	0	0	0
125	25	0	0	0	5	5	3	0	0	0	80	5	2	0	0	0	0
140	5	0	0	0	0	0	0	0	0	5	75	10	10	0	0	0	0
163	5	0	0	0	0	0	0	0	0	0	90	5	5	0	0	0	0
188	55	1	2	0	10	0	10	3	0	3	26	35	10	0	0	0	0
213	5	0	0	0	0	0	0	0	0	3	82	10	5	0	0	0	0
235	40	0	2	0	0	0	30	0	0	0	52	15	1	0	0	0	0
248	30	0	0	0	0	0	40	0	0	1	45	7	7	0	0	0	0
265	2	0	0	0	0	0	15	0	0	0	80	3	2	0	0	0	0
290	5	0	0	0	0	0	0	0	0	0	60	40	0	0	0	0	0
308	10	0	0	0	0	0	35	0	0	0	50	15	0	0	0	0	0
323	15	0	0	0	0	0	30	0	0	0	70	0	0	0	0	0	0
340	2	0	0	0	0	0	15	10	0	5	50	20	0	0	0	0	0
